# Supplementary material for: DNA methylation mediates the immunosuppressive tumour microenvironment in metastatic endometrial clear cell carcinoma
Source: eBioMedicine. 2025 Sep 30;120:105954. doi: 10.1016/j.ebiom.2025.105954 (PMC12517104; doi:10.1016/j.ebiom.2025.105954)
Supplement: Supplementary Tables [file mmc1.xlsx]

## Sheet: Supplementary Table 1
Supplementary Table 1: Primer sequences for POLE gene amplification (Reference: NM_006231.4)
Exon	Forward Primer (5′→3′)	Reverse Primer (5′→3′)
9	CAGAGGGAGGTAGAGCAG	CAACAAATACTAACAGTGGG
11	AACATGAGGCTGCTGCTT	CCACCTCCTAAGTCGACA
13	AGGAACTTGCATCTGTCT	CGGGATGTGGCTTACGTG
14	GTCTCCTTACTGTGTGTG	GACAGGACAGATAATGCT

## Sheet: Supplementary Table 2
Supplementary Table 2: Differential gene expression analysis of transcriptome data between metastatic (Pm) and non-metastatic (Pn) primary tumours in ECCC
Symbol	Log2Foldchange	p value	False discovery rate(FDR)	Regulate
GZMH	-2.36289	8.81e-05	0.192279	Down
LGALS2	-2.32036	3.32e-05	0.142774	Down
GZMA	-2.1003	0.00072295	0.288723	Down
HCST	-2.00987	0.000512347	0.288723	Down
CXCR3	-1.87911	0.000499636	0.288723	Down
CXCL9	-1.84507	0.019357	0.484159	Down
CXCL13	-1.82014	0.0254438	0.517305	Down
CD8A	-1.75332	0.00214177	0.348051	Down
CCR5	-1.74795	0.000393029	0.288723	Down
GZMB	-1.73738	0.00415756	0.363193	Down
TNFRSF9	-1.73534	2.56e-05	0.142774	Down
GPR174	-1.7242	0.000352421	0.288723	Down
MS4A1	-1.71317	0.00124073	0.331261	Down
P2RY10	-1.71301	9.06e-05	0.192279	Down
CD2	-1.70027	0.00404659	0.363193	Down
RAMP1	-1.69838	0.0283432	0.52094	Down
GPR171	-1.66448	0.000902983	0.297216	Down
CRTAM	-1.66321	2.1e-06	0.0361121	Down
CTD-2207O23.3	-1.66313	0.0185892	0.482813	Down
CTLA4	-1.66065	0.00196486	0.348051	Down
CTB-133G6.1	-1.65319	0.00702055	0.409191	Down
CD3D	-1.65046	0.000935717	0.297939	Down
KLRC4-KLRK1	-1.60922	0.0122256	0.457672	Down
CD3E	-1.57785	0.00573897	0.379635	Down
IFNG	-1.56986	0.000123012	0.192279	Down
CD79A	-1.55171	0.0296073	0.523635	Down
OR52N1	-1.53342	0.00339242	0.363193	Down
INMT-FAM188B	-1.53078	0.00748437	0.417838	Down
THEMIS	-1.52847	0.00030341	0.288723	Down
SLAMF7	-1.52181	0.00693667	0.408456	Down
FAIM3	-1.50932	0.00298096	0.353269	Down
DTHD1	-1.498	0.000562199	0.288723	Down
NKG7	-1.49663	0.0123499	0.457672	Down
EOMES	-1.49345	0.00081742	0.288723	Down
ARRDC5	-1.49287	0.00101283	0.300251	Down
DUSP2	-1.49234	0.0143107	0.457672	Down
FAM46C	-1.48656	0.0108978	0.448192	Down
ALOX5AP	-1.47062	0.00886095	0.43095	Down
MAOB	-1.46439	0.0304269	0.523635	Down
SH2D1A	-1.46093	0.00160293	0.331261	Down
CCL4	-1.45935	0.00273892	0.348051	Down
GFI1	-1.45589	0.000916159	0.297216	Down
GPR114	-1.44236	0.00037652	0.288723	Down
KLRK1	-1.44103	0.00544137	0.379635	Down
CCL3	-1.44063	0.00538044	0.379635	Down
CD8B	-1.43575	0.00543919	0.379635	Down
BLK	-1.43572	0.000632928	0.288723	Down
CXCL10	-1.43191	0.0359121	0.538775	Down
GATA6	-1.43112	0.0168872	0.466065	Down
IRF4	-1.42996	0.0169735	0.466799	Down
PLA2G2D	-1.42762	0.0247595	0.517305	Down
ZAP70	-1.42634	0.00800297	0.427591	Down
CD7	-1.4248	0.0071295	0.409586	Down
POU2AF1	-1.42115	0.0423111	0.558937	Down
PSTPIP1	-1.4048	0.00576645	0.379635	Down
GZMK	-1.39751	0.00599515	0.379635	Down
AL117190.3	-1.3965	0.0230829	0.509484	Down
CD3G	-1.38808	0.00327889	0.361393	Down
CST7	-1.38671	0.00929827	0.43095	Down
CCL5	-1.38494	0.0113912	0.448192	Down
RBPMS2	-1.37323	0.0159292	0.462841	Down
ICOS	-1.37053	0.00149057	0.331261	Down
CD1C	-1.37036	0.000254605	0.288723	Down
AREG	-1.36542	0.00653819	0.393975	Down
SPN	-1.36449	0.00409081	0.363193	Down
TSPAN32	-1.3642	0.0194853	0.484159	Down
BATF	-1.36401	0.0165866	0.462841	Down
TIGIT	-1.36381	0.00190322	0.348051	Down
PKDCC	-1.35845	0.0200907	0.489814	Down
SPIB	-1.35483	0.00130799	0.331261	Down
IL2RB	-1.35388	0.0038711	0.363193	Down
CCNO	-1.35126	0.00249998	0.348051	Down
NR4A3	-1.34994	0.0381636	0.542585	Down
RAB39A	-1.34984	0.000711093	0.288723	Down
KIAA0125	-1.34713	0.0315071	0.524894	Down
ITK	-1.34691	0.0122286	0.457672	Down
AREGB	-1.34305	0.00577353	0.379635	Down
PYHIN1	-1.34192	0.00360516	0.363193	Down
PRF1	-1.33936	0.00525781	0.379635	Down
ZNF831	-1.33414	0.00931454	0.43095	Down
CD247	-1.32897	0.000799969	0.288723	Down
RUNX3	-1.32847	0.00250194	0.348051	Down
SLAMF1	-1.32531	0.000793612	0.288723	Down
CD48	-1.32414	0.000761273	0.288723	Down
IKZF3	-1.32371	0.0135941	0.457672	Down
CD69	-1.32106	0.00981201	0.435282	Down
CD6	-1.31362	0.0124765	0.457672	Down
CCL4L2	-1.30946	0.000727823	0.288723	Down
AD000671.6	-1.30866	0.0119939	0.457672	Down
KLRG1	-1.30517	0.00134476	0.331261	Down
SCML4	-1.3035	0.00403405	0.363193	Down
IKZF1	-1.30288	0.00655326	0.393975	Down
ITGAL	-1.30286	0.00413247	0.363193	Down
CD96	-1.3018	0.00161835	0.331261	Down
IL2RG	-1.29592	0.00277227	0.348051	Down
CXCR6	-1.29428	0.00260122	0.348051	Down
LYZ	-1.28979	0.0150065	0.460313	Down
LAG3	-1.28975	0.0201122	0.489814	Down
PPP1R16B	-1.28681	0.0022906	0.348051	Down
ATP2A3	-1.28028	0.0233085	0.510157	Down
P2RX1	-1.27943	0.0157504	0.462841	Down
RGS1	-1.27896	0.0257655	0.517305	Down
RASAL3	-1.27444	0.00905512	0.43095	Down
ACAP1	-1.26596	0.00838855	0.429922	Down
CD27	-1.2642	0.0337984	0.537387	Down
NELL2	-1.26166	0.000620114	0.288723	Down
PDE3B	-1.25867	0.00148252	0.331261	Down
CFTR	-1.25764	0.0343016	0.537387	Down
P2RX5	-1.25753	0.00505195	0.379635	Down
TLR10	-1.25727	0.000108602	0.192279	Down
CLDND2	-1.25235	0.00130097	0.331261	Down
SLAMF6	-1.25165	0.00839169	0.429922	Down
LYG1	-1.24643	0.00262378	0.348051	Down
SIT1	-1.24277	0.0184164	0.481233	Down
VPREB3	-1.23959	0.0150189	0.460313	Down
TBC1D10C	-1.23797	0.00261776	0.348051	Down
KCNA3	-1.23392	0.0164416	0.462841	Down
SLFN12L	-1.23187	0.00199435	0.348051	Down
NCR1	-1.23039	0.00239237	0.348051	Down
NPAS4	-1.23001	0.0225915	0.506438	Down
CD38	-1.22932	0.00975161	0.435282	Down
SIRPG	-1.22734	0.0303284	0.523635	Down
LCP1	-1.22648	0.00291004	0.352034	Down
LAX1	-1.22445	0.0398539	0.548638	Down
ALDH1A3	-1.22389	0.0302634	0.523635	Down
C6orf141	-1.22029	0.0118598	0.457672	Down
CCL4L1	-1.22019	0.00529598	0.379635	Down
TRIM74	-1.21854	0.00367196	0.363193	Down
TBX21	-1.21828	0.00602434	0.379635	Down
SYCE1L	-1.21516	0.00231446	0.348051	Down
CD5	-1.21469	0.00735027	0.414362	Down
IL12RB1	-1.21364	0.00150525	0.331261	Down
TCL1A	-1.21075	0.000316378	0.288723	Down
TMC5	-1.20761	0.0236572	0.515146	Down
RHOH	-1.20741	0.00292339	0.352034	Down
CD244	-1.19871	0.00114483	0.331261	Down
FGD2	-1.19542	0.00773839	0.425092	Down
AL136376.1	-1.19357	0.0349443	0.537387	Down
NR4A1	-1.1865	0.0483136	0.570148	Down
FCRL1	-1.18232	0.00945259	0.43095	Down
C5	-1.18184	0.00048716	0.288723	Down
LCK	-1.17712	0.0203706	0.49169	Down
CORO1A	-1.17301	0.013989	0.457672	Down
CXCL2	-1.17111	0.0353811	0.538775	Down
GBP4	-1.17089	0.00560492	0.379635	Down
NR4A2	-1.16631	0.0301107	0.523635	Down
MCOLN2	-1.16269	0.00336266	0.363193	Down
KLRC4	-1.15901	0.00926512	0.43095	Down
TGFBR3L	-1.15446	0.0191933	0.484159	Down
PTPN7	-1.15425	0.0246379	0.517305	Down
FAM26F	-1.14376	0.048149	0.570148	Down
C11orf21	-1.14002	0.0152478	0.46156	Down
ATP8A1	-1.1386	0.000562415	0.288723	Down
CCR4	-1.13852	0.00587741	0.379635	Down
TMC8	-1.1376	0.0121129	0.457672	Down
PTPRC	-1.13545	0.00899569	0.43095	Down
ANKRD22	-1.13005	0.00463709	0.379635	Down
CD19	-1.12979	0.0298451	0.523635	Down
CCL2	-1.12837	0.0281936	0.520129	Down
P2RY13	-1.12427	0.00991342	0.435937	Down
PAX5	-1.124	0.00609395	0.379635	Down
IL21R	-1.12341	0.0286383	0.52095	Down
ZBP1	-1.12293	0.027957	0.519615	Down
FHL5	-1.12284	0.0326054	0.53139	Down
CCDC88B	-1.11959	0.0119427	0.457672	Down
NFIB	-1.11707	0.0320041	0.528547	Down
PTPN22	-1.11648	0.000697862	0.288723	Down
TRAF3IP3	-1.11624	0.00587855	0.379635	Down
IRF8	-1.116	0.00560359	0.379635	Down
TNFSF14	-1.11381	0.0119502	0.457672	Down
FASLG	-1.11065	0.0145386	0.45867	Down
FADS2	-1.10746	0.012698	0.457672	Down
TMEM240	-1.10626	0.027037	0.517415	Down
OR52H1	-1.10021	0.0118304	0.457672	Down
HLA-DOA	-1.09962	0.00383111	0.363193	Down
FCRL3	-1.09928	0.00809285	0.427591	Down
CD74	-1.0962	0.00175752	0.339089	Down
LST1	-1.09293	0.0102032	0.437491	Down
TRAF1	-1.09293	0.0160561	0.462841	Down
BCL11B	-1.09262	0.0306333	0.523635	Down
VAMP5	-1.09074	0.0141423	0.457672	Down
APOL3	-1.08632	0.00632859	0.388621	Down
GZMM	-1.08568	0.0122957	0.457672	Down
GRAP2	-1.08515	0.00979	0.435282	Down
TNIP3	-1.08203	0.00528434	0.379635	Down
MMP9	-1.08111	0.0264968	0.517415	Down
LAT	-1.07985	0.00609282	0.379635	Down
CTD-2547L24.3	-1.07901	0.00475294	0.379635	Down
ASB2	-1.07246	0.0314231	0.524894	Down
RIN1	-1.07211	0.00487267	0.379635	Down
PARP15	-1.07151	0.0174196	0.468647	Down
RP11-685N3.1	-1.07055	0.0210947	0.495768	Down
PLA2G7	-1.07041	0.0297132	0.523635	Down
ZC3H12D	-1.06731	0.0182709	0.480336	Down
SCD5	-1.06359	0.0207417	0.495323	Down
GIMAP5	-1.06262	0.00926034	0.43095	Down
SLIT2	-1.06255	0.0468508	0.566892	Down
RAC2	-1.05947	0.0036723	0.363193	Down
HIST1H2AK	-1.05792	0.0256263	0.517305	Down
FRZB	-1.05563	0.00982258	0.435282	Down
SLA	-1.05468	0.0174715	0.468651	Down
NFATC2	-1.0545	0.00900813	0.43095	Down
IL7R	-1.04714	0.0459633	0.564637	Down
SLA2	-1.04637	0.0248474	0.517305	Down
CCR2	-1.04472	0.0162411	0.462841	Down
IL10RA	-1.04163	0.015356	0.461594	Down
RP11-96O20.4	-1.04145	0.0260072	0.517305	Down
CD209	-1.03812	0.0157116	0.462841	Down
CLEC10A	-1.03639	0.0311597	0.524234	Down
FCRL2	-1.03615	0.0284371	0.52094	Down
LPXN	-1.03329	6.93e-05	0.192279	Down
CCL22	-1.03088	0.0126131	0.457672	Down
RTN4R	-1.03082	0.0126208	0.457672	Down
C16orf54	-1.02987	0.0324625	0.530129	Down
C9orf47	-1.02902	0.0175129	0.46903	Down
ERRFI1	-1.02896	0.00848989	0.430605	Down
GNB3	-1.02495	0.0369601	0.539888	Down
EGR3	-1.02329	0.031486	0.524894	Down
S1PR4	-1.02287	0.0261122	0.517305	Down
GPR126	-1.02264	0.0130517	0.457672	Down
CD44	-1.02187	0.00948879	0.43095	Down
RBP5	-1.01835	0.0157089	0.462841	Down
VWCE	-1.016	0.0453264	0.564637	Down
EVI2B	-1.01593	0.0362156	0.538775	Down
TNFRSF17	-1.01126	0.017031	0.466799	Down
OR52N5	-1.00871	0.0194353	0.484159	Down
RARRES3	-1.00818	0.00280165	0.348051	Down
FERMT1	-1.00763	0.0303405	0.523635	Down
PRICKLE1	-1.00619	0.035997	0.538775	Down
C12orf79	-1.00559	0.000992564	0.300251	Down
UBASH3A	-1.00494	0.0449067	0.564637	Down
CR2	-1.00302	0.00800709	0.427591	Down
ETV7	-1.00269	0.0392237	0.547721	Down
CHRNE	-1.00225	0.000371347	0.288723	Down
ZBTB32	-1.00036	0.0076891	0.423739	Down
BICC1	1.00004	0.011304	0.448192	Up
SULT1C2	1.00634	0.0102895	0.437718	Up
CTHRC1	1.00729	0.0398136	0.548638	Up
IRX5	1.0093	0.0112962	0.448192	Up
HRASLS	1.01182	0.0138991	0.457672	Up
C3orf67	1.01851	0.0013709	0.331261	Up
PRR15	1.01964	0.0374655	0.541016	Up
CARD14	1.02042	0.0464253	0.565915	Up
ARHGEF28	1.0206	0.00292781	0.352034	Up
KLHDC7A	1.02217	0.0316404	0.525351	Up
CTD-2583A14.10	1.02242	0.0485823	0.570211	Up
VCAN	1.02267	0.00720948	0.409586	Up
SLC2A1	1.02283	0.0248305	0.517305	Up
MTMR7	1.02419	0.0238232	0.515592	Up
GSC	1.02603	0.00568828	0.379635	Up
SLC9A4	1.02736	0.013198	0.457672	Up
KAAG1	1.04025	0.00757084	0.419647	Up
MAP7D2	1.0416	0.0417066	0.557623	Up
SCCPDH	1.04779	0.00318171	0.358483	Up
GREB1L	1.04784	0.0181689	0.480336	Up
FAM155A	1.05047	0.0437315	0.563318	Up
SQLE	1.05327	0.00472575	0.379635	Up
BMP3	1.05885	0.0376641	0.541016	Up
PNKD	1.0623	0.00674025	0.401557	Up
PHYHIPL	1.06294	0.0270355	0.517415	Up
ERBB3	1.06393	0.00699466	0.409068	Up
HIST1H1A	1.06874	0.045552	0.564637	Up
ILDR1	1.07238	0.00351028	0.363193	Up
IRX6	1.07387	0.0339119	0.537387	Up
TNNI3	1.07637	0.0192469	0.484159	Up
MEST	1.07892	0.0445822	0.564637	Up
HOXB7	1.08284	0.0230471	0.509484	Up
SYT17	1.08588	0.00143965	0.331261	Up
TMEM184A	1.08738	0.0129429	0.457672	Up
MYH14	1.08877	0.0162714	0.462841	Up
MYO3B	1.09108	0.00988863	0.435937	Up
EGFL6	1.09939	0.0027066	0.348051	Up
LRRC41	1.10072	0.00501345	0.379635	Up
B3GNT7	1.1148	0.00379329	0.363193	Up
AP001579.1	1.11721	0.00934017	0.43095	Up
DNAJC6	1.11797	0.00077443	0.288723	Up
GRHL2	1.12014	0.00854952	0.43095	Up
EVPL	1.12185	0.0447599	0.564637	Up
MMEL1	1.12931	0.00529576	0.379635	Up
ADSSL1	1.13687	0.0187684	0.484159	Up
CLDN3	1.1447	0.0339578	0.537387	Up
CHST2	1.1466	0.024556	0.517305	Up
HNF1B	1.1473	0.00823152	0.427591	Up
TMPRSS4	1.14986	0.0280396	0.520079	Up
GPRC5B	1.15046	0.00100107	0.300251	Up
TFAP2A	1.15082	0.0285207	0.52095	Up
SCIN	1.15088	0.0268257	0.517415	Up
NFE2	1.152	0.0364418	0.539287	Up
WNT7A	1.15234	0.0139009	0.457672	Up
TSPAN12	1.15323	0.0339787	0.537387	Up
DIRAS2	1.15512	0.00603975	0.379635	Up
FSBP	1.15597	0.00306137	0.353269	Up
SSTR1	1.15863	0.0143372	0.457672	Up
PRSS22	1.16297	0.00949924	0.43095	Up
TMEM37	1.16511	0.0275417	0.518676	Up
CWH43	1.16789	0.0173048	0.468564	Up
CGN	1.17271	0.00929536	0.43095	Up
ERP27	1.17492	0.0438092	0.563393	Up
ENPP5	1.18219	0.0018592	0.343733	Up
RASD1	1.19083	0.0416972	0.557623	Up
MAB21L3	1.19991	0.0379153	0.541908	Up
ANXA4	1.2046	0.00689683	0.407505	Up
ERICH2	1.20566	0.0157754	0.462841	Up
CRYAB	1.20974	0.032427	0.530129	Up
ACPP	1.21372	0.0114506	0.449503	Up
GALNT14	1.21401	0.0171182	0.466799	Up
FOXJ1	1.21709	0.0257301	0.517305	Up
FREM2	1.22382	0.0215691	0.496557	Up
RNF144B	1.22417	0.00540409	0.379635	Up
GRB14	1.22558	0.0378709	0.541725	Up
FXYD3	1.22684	0.0214933	0.496557	Up
HOXB3	1.22904	0.0153057	0.461594	Up
SLC45A4	1.2328	0.00937041	0.43095	Up
VNN3	1.23363	0.0264748	0.517415	Up
AKR1B15	1.23447	0.0263774	0.517415	Up
RAB42	1.2372	0.0491092	0.571688	Up
HGD	1.24444	0.0196259	0.484159	Up
RIMKLB	1.25046	0.0146423	0.459414	Up
FAM110C	1.25086	0.00939856	0.43095	Up
PCDP1	1.26296	0.00500576	0.379635	Up
NLGN4X	1.26365	0.0258734	0.517305	Up
LPHN2	1.26678	0.000309273	0.288723	Up
FOXB1	1.26963	0.0394572	0.547721	Up
PTK6	1.27966	0.0476012	0.56766	Up
SLC28A2	1.28317	0.0255808	0.517305	Up
CTD-2600O9.1	1.2833	0.00433881	0.37386	Up
ATP2C2	1.29042	0.00847528	0.430605	Up
PCSK6	1.29176	0.0230463	0.509484	Up
CDH1	1.29437	0.00571771	0.379635	Up
SLC6A12	1.29544	0.00696891	0.408954	Up
FUT2	1.29877	0.0338634	0.537387	Up
LGALS7	1.2997	0.0472128	0.56766	Up
ESRRG	1.29982	0.0112546	0.448192	Up
RDH10	1.31075	0.0221658	0.50302	Up
ABCA13	1.31414	0.0061503	0.38039	Up
CECR2	1.31615	0.022205	0.50302	Up
MECOM	1.31719	0.00219714	0.348051	Up
TFCP2L1	1.31813	0.0150758	0.460416	Up
CYP2C9	1.329	0.0254509	0.517305	Up
EPHA10	1.32973	0.00376989	0.363193	Up
SLC38A4	1.3515	0.041661	0.557623	Up
B4GALNT2	1.35263	0.0159625	0.462841	Up
DEGS1	1.37504	0.0012625	0.331261	Up
EFNA5	1.378	0.0185555	0.482667	Up
SLC44A4	1.37941	0.0216137	0.496557	Up
HOXB6	1.38023	0.00796511	0.427591	Up
GJB1	1.38199	0.0337424	0.537387	Up
C1orf95	1.38269	0.00281372	0.348051	Up
OPN5	1.39705	0.0137503	0.457672	Up
NME2	1.3981	0.0144802	0.457672	Up
CA12	1.40296	0.0133187	0.457672	Up
MAP3K15	1.40857	0.014981	0.460313	Up
IL6	1.41028	0.00388207	0.363193	Up
FAM83B	1.412	0.00287969	0.352034	Up
SPAG17	1.41221	0.00176865	0.339089	Up
EFNA1	1.41321	0.000222257	0.288723	Up
GJB6	1.43403	0.00354688	0.363193	Up
SMKR1	1.44323	0.00100716	0.300251	Up
IGSF3	1.44432	0.00382616	0.363193	Up
MYT1	1.44676	0.00131647	0.331261	Up
ATP6V1B1	1.45611	0.0112319	0.448192	Up
UPK3BL	1.45843	0.0212501	0.495768	Up
CLPSL1	1.46575	0.000200074	0.286673	Up
COL17A1	1.47195	0.0382466	0.542585	Up
AC016559.1	1.47489	0.0026593	0.348051	Up
PVRL4	1.47679	0.00489433	0.379635	Up
LAMA1	1.47691	0.0161215	0.462841	Up
ASPG	1.47945	0.0226817	0.507137	Up
GABRQ	1.48257	0.00467574	0.379635	Up
GGTLC3	1.48994	0.030512	0.523635	Up
CEP44	1.49214	0.00933139	0.43095	Up
POTEF	1.49403	0.0309113	0.523635	Up
PITX2	1.49561	0.00576751	0.379635	Up
FOLR3	1.49932	0.0279509	0.519615	Up
CAPN14	1.50355	0.00315494	0.358483	Up
FAM181B	1.50394	0.00583073	0.379635	Up
COL23A1	1.51261	0.0025734	0.348051	Up
RNF182	1.51872	0.0423985	0.558937	Up
UGT1A1	1.52514	0.0084405	0.430605	Up
DLX6	1.54263	0.0124308	0.457672	Up
HPN	1.54704	0.0137885	0.457672	Up
PALM3	1.55719	0.00865499	0.43095	Up
GGT2	1.55794	0.0292273	0.523473	Up
LYPD3	1.56942	0.0124993	0.457672	Up
HOXB9	1.57333	0.0287477	0.52095	Up
ARHGAP40	1.57604	0.0193691	0.484159	Up
DCDC2	1.58115	0.00515368	0.379635	Up
RORC	1.58591	0.00471565	0.379635	Up
TLX3	1.58604	0.0490224	0.571452	Up
SLC7A2	1.58668	0.0223528	0.505659	Up
CAPN13	1.58683	0.0156067	0.462841	Up
LRRC31	1.58804	0.00883656	0.43095	Up
FGFR3	1.59194	0.0143291	0.457672	Up
CNFN	1.59213	0.0220823	0.502892	Up
SCNN1A	1.61613	0.00163993	0.331729	Up
GPR143	1.62593	0.00167826	0.335535	Up
GPRIN2	1.63011	0.00270059	0.348051	Up
C2orf54	1.65052	0.00490323	0.379635	Up
TGM5	1.65488	0.0336198	0.53673	Up
KLK8	1.65808	0.0163321	0.462841	Up
UGT1A3	1.65859	0.000835646	0.288723	Up
C2CD4A	1.67318	0.016991	0.466799	Up
FOLR1	1.67573	0.0394904	0.547721	Up
GPX3	1.68988	0.0143156	0.457672	Up
MSLN	1.71507	0.0463357	0.565915	Up
C10orf99	1.72669	0.0301638	0.523635	Up
ERBB4	1.74653	0.0243437	0.515846	Up
KLK6	1.75749	0.0224537	0.505969	Up
CHP2	1.77862	0.0030927	0.354505	Up
PRAME	1.78062	0.00813248	0.427591	Up
L1CAM	1.78105	0.0112118	0.448192	Up
COL4A4	1.78463	0.00150347	0.331261	Up
NR1H4	1.79195	0.0110848	0.448192	Up
SLC9A2	1.79479	0.000659939	0.288723	Up
DNER	1.82928	0.00879177	0.43095	Up
SDK2	1.83559	0.00251391	0.348051	Up
HOXB8	1.8569	0.00608127	0.379635	Up
HS3ST6	1.87352	0.0286968	0.52095	Up
HOXB5	1.89293	0.00398909	0.363193	Up
SULT4A1	1.89963	0.00089865	0.297216	Up
ZNF114	1.91497	0.00194307	0.348051	Up
JPH3	1.91772	0.000116042	0.192279	Up
COL4A3	1.92645	0.00150131	0.331261	Up
MOGAT1	1.95991	0.00577626	0.379635	Up
LDLRAD1	1.97377	0.00149761	0.331261	Up
TMEM101	1.98185	0.00269924	0.348051	Up
LPAR3	1.99444	0.0004711	0.288723	Up
BMP7	1.99922	0.00157426	0.331261	Up
OLIG3	2.0034	0.00603011	0.379635	Up
PKHD1	2.01484	0.00593655	0.379635	Up
UGT1A4	2.08839	0.002136	0.348051	Up
VNN1	2.12118	0.00994216	0.436085	Up
MAL	2.12771	0.0162457	0.462841	Up
LMO3	2.13393	0.00458802	0.379635	Up
VTCN1	2.1699	0.00159648	0.331261	Up
CXCL14	2.18591	0.0127092	0.457672	Up
CP	2.20269	0.0113801	0.448192	Up
LY6D	2.22933	0.00714629	0.409586	Up
IRX3	2.26289	0.00477919	0.379635	Up
ATP2B2	2.28142	0.000768291	0.288723	Up
LBP	2.29319	0.0366105	0.539287	Up
TRIM29	2.34233	2.69e-05	0.142774	Up
NMU	2.38665	0.0147242	0.459559	Up
RBP4	2.40227	0.036542	0.539287	Up
IGFBP1	2.43094	0.0116121	0.453768	Up
KIF1A	2.43963	0.00243066	0.348051	Up
CACNG4	2.50974	0.000554388	0.288723	Up
EEF1A2	2.61588	0.0421324	0.558538	Up
PYY	2.62564	0.000568266	0.288723	Up
UGT1A6	2.66104	0.000692939	0.288723	Up
MAP1LC3C	2.75009	0.00302903	0.353269	Up
SST	2.7868	0.0150667	0.460416	Up
AOC1	3.45829	0.00201171	0.348051	Up
P-values were derived from an empirical Bayes moderated t-test implemented in the limma R package. The false discovery rate (FDR) was estimated using the Benjamini-Hochberg method. Significance was defined by a |log2(fold change)| ≥ 1 and a p value < 0.05.

## Sheet: Supplementary Table 3
Supplementary Table 3: Molecular subtype distribution comparison between Pm and Pn tumours in the ECCC sequencing cohort
Molecular subtypes	RNA-seq*				GM-seq
	Total (n=30)	Pn (n=16)	Pm (n=14)	p value	Total (n=35)	Pn (n=18)	Pm (n=17)	p value
POLE-mut	0	0	0	0.74	0	0	0	0.703
MMRd	3	2	1		6	4	2
p53abn	15	7	8		15	7	8
NSMP	12	7	5		14	7	7
Pn, non-metastatic primary tumour; Pm, metastatic primary tumour; GM-seq, genome-wide methylation sequencing; RNA-seq, RNA sequencing. * Five cases were excluded due to failure to meet quality control standards.
P-values were calculated using Fisher’s exact test (for expected cell counts <5). A two-tailed p-value < 0.05 was considered statistically significant.

## Sheet: Supplementary Table 4
Supplementary Table 4: Differentially methylated regions (DMRs) in promoter regions between Pm and Pn tumours of the ECCC sequencing Cohort
Symbol	Refseq ID	Reature name	Reature strand	Chromosome	Genomic start position	Genomic end position	CpG sites	DMR classification	Promoter region	Exon	Intron	Mean methylation in Pm tumours	Mean methylation in Pn tumours	Methylation difference (Pm vs Pn)	p value
PRKCZ	NM_001242874	NM_001242874.1	+	1	2005703	2005852	10	Hypermethylated DMR	1	1	1	0.62842	0.43744	0.190978	1.2e-05
SAMD13	NM_001134664	NM_001134664.1	+	1	84768341	84769076	22	Hypermethylated DMR	1	1	1	0.29882	0.12428	0.174543	1.94e-13
DYNLT5	NM_152665	NM_152665.2	+	1	67217790	67218004	19	Hypermethylated DMR	1	0	0	0.43171	0.25949	0.172221	7.37e-13
LCK	NM_005356	NM_005356.4	+	1	32717043	32717343	12	Hypermethylated DMR	1	0	1	0.76334	0.59127	0.172069	1.19e-08
SH2D2A	NM_001161441	NM_001161441.1	-	1	156786548	156786724	20	Hypermethylated DMR	1	1	1	0.53772	0.37561	0.162108	1.3e-09
SEMA4A	NM_001193301	NM_001193301.1	+	1	156119378	156119542	10	Hypermethylated DMR	1	0	0	0.52098	0.36557	0.15541	0.00017282
RORC	NM_001001523	NM_001001523.1	-	1	151798666	151798783	13	Hypermethylated DMR	1	0	1	0.55486	0.4001	0.15476	5.07e-07
CCDC185	NM_152610	NM_152610.2	+	1	223566126	223566447	19	Hypermethylated DMR	1	0	0	0.57563	0.42134	0.154294	2.72e-09
KCNK2	NM_001017424	NM_001017424.2	+	1	215178853	215179506	22	Hypermethylated DMR	1	1	1	0.54968	0.39906	0.150613	6.25e-07
LHX9	NM_001014434	NM_001014434.1	+	1	197882592	197882728	12	Hypermethylated DMR	1	0	1	0.40758	0.25962	0.147961	8.1e-06
DDAH1	NM_001330655	NM_001330655.1	-	1	85870119	85870362	10	Hypermethylated DMR	1	1	1	0.60434	0.45658	0.147764	0.0013979
COL16A1	NM_001856	NM_001856.3	-	1	32169102	32169274	10	Hypermethylated DMR	1	0	1	0.57404	0.4264	0.147643	0.00074266
SLAMF8	NM_001330741	NM_001330741.1	+	1	159796433	159796759	10	Hypermethylated DMR	1	1	1	0.60335	0.45627	0.147083	1.17e-05
CAMK1G	NM_020439	NM_020439.2	+	1	209757734	209757989	21	Hypermethylated DMR	1	0	1	0.48859	0.34305	0.145544	5.37e-10
CYP4X1	NM_178033	NM_178033.1	+	1	47488887	47488962	10	Hypermethylated DMR	1	0	1	0.67635	0.53215	0.1442	1.97e-05
PRKCZ	NM_001242874	NM_001242874.1	+	1	2006420	2006616	12	Hypermethylated DMR	1	0	1	0.64201	0.49838	0.14363	1.31e-05
OR2L13	NM_175911	NM_175911.3	+	1	248100362	248100684	14	Hypermethylated DMR	1	1	0	0.31191	0.16886	0.143045	1.61e-07
CD247	NM_198053	NM_198053.2	-	1	167487485	167487854	18	Hypermethylated DMR	1	1	1	0.70182	0.55974	0.142077	4.02e-08
MEF2D	NM_005920	NM_005920.3	-	1	156471609	156472000	37	Hypermethylated DMR	1	0	0	0.57535	0.43397	0.141381	3.6e-10
CERS2	NM_022075	NM_022075.4	-	1	150947851	150947909	12	Hypermethylated DMR	1	0	0	0.30691	0.16585	0.141058	2.67e-06
MYOC	NM_000261	NM_000261.1	-	1	171621731	171622091	10	Hypermethylated DMR	1	1	0	0.64331	0.50265	0.140659	5.5e-05
MEF2D	NM_001271629	NM_001271629.1	-	1	156458342	156460071	45	Hypermethylated DMR	1	0	1	0.48571	0.34544	0.140273	2.3e-12
MXRA8	NM_001282583	NM_001282583.1	-	1	1297404	1297577	20	Hypermethylated DMR	1	0	1	0.38401	0.24491	0.139098	2.6e-07
ELAPOR1	NM_001284353	NM_001284353.1	+	1	109729850	109730146	10	Hypermethylated DMR	1	1	1	0.78019	0.64207	0.138117	7.2e-06
CD34	NM_001773	NM_001773.2	-	1	208083694	208084072	27	Hypermethylated DMR	1	0	1	0.41362	0.27565	0.137974	2.19e-08
S100A16	NR_133645	NR_133645.1	-	1	153584173	153585090	26	Hypermethylated DMR	1	0	1	0.44364	0.30603	0.13761	1.46e-07
TRIM46	NM_001256601	NM_001256601.1	+	1	155147226	155147432	17	Hypermethylated DMR	1	1	1	0.37597	0.23979	0.136176	7.96e-08
IGSF9	NM_001135050	NM_001135050.1	-	1	159914806	159915019	10	Hypermethylated DMR	1	0	1	0.4714	0.3364	0.135004	0.00026628
LEFTY2	NM_001172425	NM_001172425.2	-	1	226129310	226129825	14	Hypermethylated DMR	1	0	0	0.58039	0.4458	0.134595	1.82e-05
UBXN11	NM_145345	NM_145345.2	-	1	26645627	26645715	14	Hypermethylated DMR	1	0	1	0.65288	0.51855	0.134337	0.00047488
LRRC41	NM_006369	NM_006369.4	-	1	46769029	46770215	91	Hypermethylated DMR	1	1	1	0.29049	0.15623	0.134259	1.36e-21
GRHL3	NM_021180	NM_021180.3	+	1	24649110	24649399	28	Hypermethylated DMR	1	0	1	0.39771	0.26362	0.134085	3.97e-10
ALPL	NM_001177520	NM_001177520.2	+	1	21835226	21835366	10	Hypermethylated DMR	1	0	0	0.40817	0.27477	0.133396	0.0033298
LAX1	NM_017773	NM_017773.3	+	1	203734895	203735371	13	Hypermethylated DMR	1	0	1	0.72161	0.5889	0.132711	2.06e-06
S100A6	NM_014624	NM_014624.3	-	1	153507260	153507779	10	Hypermethylated DMR	1	1	1	0.67157	0.53945	0.132118	8.11e-06
CTSK	NM_000396	NM_000396.3	-	1	150779601	150780020	15	Hypermethylated DMR	1	0	1	0.47173	0.34014	0.131585	6.39e-05
ECE1	NM_001113348	NM_001113348.1	-	1	21670925	21671177	11	Hypermethylated DMR	1	0	1	0.40223	0.27089	0.131347	9.6e-05
BCAR3	NM_001308251	NM_001308251.1	-	1	94049578	94049831	10	Hypermethylated DMR	1	1	1	0.74268	0.61216	0.130519	0.0029832
SGIP1	NM_001308203	NM_001308203.1	+	1	66998450	66998729	10	Hypermethylated DMR	1	0	0	0.47037	0.34074	0.129631	0.0037426
TMEM39B	NM_018056	NM_018056.3	+	1	32539272	32539431	13	Hypermethylated DMR	1	0	1	0.50304	0.37413	0.128903	2.09e-05
PRKCZ	NM_001033581	NM_001033581.1	+	1	2003698	2004308	27	Hypermethylated DMR	1	0	1	0.62056	0.49187	0.128698	3.1e-06
GPR137B	NM_003272	NM_003272.3	+	1	236306621	236306651	10	Hypermethylated DMR	1	0	1	0.19474	0.066284	0.128458	6.28e-07
SGIP1	NM_001308203	NM_001308203.1	+	1	66998972	66999710	59	Hypermethylated DMR	1	1	1	0.2252	0.096755	0.12844	2.03e-15
ELAPOR1	NM_020775	NM_020775.4	+	1	109656977	109657187	18	Hypermethylated DMR	1	0	1	0.2964	0.16803	0.128371	1.08e-07
RGS2	NM_002923	NM_002923.3	+	1	192778794	192778949	14	Hypermethylated DMR	1	0	1	0.36568	0.23827	0.127419	1.86e-05
BRDT	NM_001242807	NM_001242807.2	+	1	92414025	92414163	10	Hypermethylated DMR	1	0	0	0.58957	0.46247	0.127098	2.04e-05
MMEL1	NM_033467	NM_033467.3	-	1	2565082	2565449	20	Hypermethylated DMR	1	0	0	0.62644	0.49938	0.127066	6.15e-05
MMEL1	NM_033467	NM_033467.3	-	1	2565082	2565449	20	Hypermethylated DMR	1	0	0	0.62644	0.49938	0.127066	6.15e-05
MTMR11	NM_181873	NM_181873.3	-	1	149907822	149907952	10	Hypermethylated DMR	1	0	1	0.60707	0.48089	0.12618	6.77e-05
PM20D1	NM_152491	NM_152491.4	-	1	205819116	205819650	44	Hypermethylated DMR	1	1	0	0.36071	0.23467	0.12604	7.81e-10
MANEAL	NM_152496	NM_152496.2	+	1	38260489	38260581	10	Hypermethylated DMR	1	0	1	0.40934	0.28374	0.125601	0.0018395
RUNX3	NM_001031680	NM_001031680.2	-	1	25290771	25291041	16	Hypermethylated DMR	1	1	1	0.75534	0.63007	0.125271	1.12e-06
CD247	NM_198053	NM_198053.2	-	1	167486793	167487079	21	Hypermethylated DMR	1	0	1	0.69905	0.57425	0.124803	3.12e-07
MCOLN2	NM_001330647	NM_001330647.1	-	1	85462215	85462263	10	Hypermethylated DMR	1	0	1	0.4899	0.36587	0.124026	0.00086562
L1TD1	NM_001164835	NM_001164835.1	+	1	62660926	62661338	32	Hypermethylated DMR	1	0	1	0.42995	0.30602	0.123926	1.05e-10
PODN	NM_153703	NM_153703.4	+	1	53527080	53527368	17	Hypermethylated DMR	1	0	0	0.55547	0.43167	0.123809	0.0050554
CSRP1	NM_001193572	NM_001193572.1	-	1	201465425	201465790	16	Hypermethylated DMR	1	1	1	0.60298	0.47993	0.12305	3.18e-05
NFASC	NM_001005388	NM_001005388.2	+	1	204798217	204798674	10	Hypermethylated DMR	1	0	1	0.51152	0.38952	0.122004	0.0085106
SHCBP1L	NM_001345928	NM_001345928.1	-	1	182921688	182921820	10	Hypermethylated DMR	1	0	1	0.56149	0.44018	0.121304	0.0044842
SYCP1	NM_001282541	NM_001282541.1	+	1	115397687	115397912	33	Hypermethylated DMR	1	0	1	0.35064	0.23	0.120638	3.62e-06
CACNA1E	NM_001205293	NM_001205293.1	+	1	181452840	181452973	10	Hypermethylated DMR	1	1	0	0.22942	0.10908	0.120334	0.00015287
LAPTM5	NM_006762	NM_006762.2	-	1	31230027	31230303	21	Hypermethylated DMR	1	0	1	0.40343	0.28342	0.120013	1.57e-06
ADAMTS4	NM_005099	NM_005099.5	-	1	161167756	161167964	10	Hypermethylated DMR	1	1	1	0.65837	0.53838	0.119988	2.76e-05
SHISAL2A	NR_135156	NR_135156.1	+	1	53099273	53099558	16	Hypermethylated DMR	1	1	1	0.40906	0.28911	0.119951	0.00017844
LMNA	NM_001257374	NM_001257374.2	+	1	156096855	156097378	16	Hypermethylated DMR	1	0	1	0.39456	0.27478	0.119782	8.57e-05
GJC2	NM_020435	NM_020435.3	+	1	228336281	228336480	15	Hypermethylated DMR	1	1	1	0.52421	0.40442	0.119781	0.00024024
LGALS8	NM_201545	NM_201545.2	+	1	236680224	236680550	12	Hypermethylated DMR	1	0	0	0.35331	0.23369	0.119619	0.00017654
RUNX3	NM_001031680	NM_001031680.2	-	1	25291384	25291487	10	Hypermethylated DMR	1	1	0	0.68368	0.5643	0.119384	0.0036074
FGR	NM_005248	NM_005248.2	-	1	27961046	27961464	12	Hypermethylated DMR	1	0	1	0.45903	0.33968	0.119344	0.0001887
ACOT11	NM_147161	NM_147161.3	+	1	55013141	55013736	20	Hypermethylated DMR	1	0	0	0.39629	0.27705	0.119241	6.52e-05
AGT	NM_000029	NM_000029.3	-	1	230849688	230849824	10	Hypermethylated DMR	1	0	1	0.46747	0.34832	0.119147	0.043531
ACOT11	NM_015547	NM_015547.3	+	1	55014232	55014519	10	Hypermethylated DMR	1	0	1	0.56306	0.44392	0.119143	0.001505
PRDM2	NM_001135610	NM_001135610.1	+	1	14027548	14027724	15	Hypermethylated DMR	1	0	1	0.3987	0.28077	0.117929	4.92e-05
C1orf141	NR_075077	NR_075077.1	-	1	67600502	67600597	11	Hypermethylated DMR	1	0	1	0.32301	0.2059	0.11711	0.00089216
KCNAB2	NM_001199863	NM_001199863.1	+	1	6106469	6106568	13	Hypermethylated DMR	1	0	1	0.66664	0.55062	0.11602	4.61e-05
AGO1	NM_001317123	NM_001317123.1	+	1	36335431	36335584	11	Hypermethylated DMR	1	1	1	0.7893	0.67329	0.116008	0.02147
KCNAB2	NM_001199863	NM_001199863.1	+	1	6106124	6106236	10	Hypermethylated DMR	1	1	1	0.5964	0.48046	0.115941	0.0012662
TXNIP	NM_006472	NM_006472.5	+	1	145437518	145437754	10	Hypermethylated DMR	1	0	0	0.33211	0.21647	0.115645	0.0035819
FASLG	NM_001302746	NM_001302746.1	+	1	172627759	172628520	16	Hypermethylated DMR	1	1	0	0.66266	0.54708	0.115577	9.2e-06
GJB5	NM_005268	NM_005268.3	+	1	35220696	35221088	13	Hypermethylated DMR	1	1	1	0.66522	0.55013	0.115089	0.0010436
PRAMEF11	NM_001146344	NM_001146344.2	-	1	12891502	12892360	15	Hypermethylated DMR	1	0	0	0.62242	0.50748	0.114945	0.00041836
PRAMEF11	NM_001146344	NM_001146344.2	-	1	12891502	12892360	15	Hypermethylated DMR	1	0	0	0.62242	0.50748	0.114945	0.00041836
ELAVL4	NM_001324208	NM_001324208.1	+	1	50514223	50514447	16	Hypermethylated DMR	1	0	1	0.41185	0.29703	0.114825	0.00034563
PYCR2	NM_001271681	NM_001271681.1	-	1	226112660	226113059	35	Hypermethylated DMR	1	0	0	0.73498	0.62042	0.114556	1.71e-07
NBL1	NM_001278166	NM_001278166.1	+	1	19974175	19974310	10	Hypermethylated DMR	1	0	1	0.37529	0.26089	0.114395	0.0022901
KLHDC8A	NM_018203	NM_018203.2	-	1	205325680	205325859	15	Hypermethylated DMR	1	1	1	0.46575	0.35164	0.114111	0.0016004
MANEAL	NM_152496	NM_152496.2	+	1	38260769	38260996	13	Hypermethylated DMR	1	0	1	0.48894	0.37549	0.113448	0.00017738
ARHGEF10L	NM_001319838	NM_001319838.1	+	1	17945127	17945284	10	Hypermethylated DMR	1	0	1	0.53736	0.42424	0.113122	0.00066178
TRAF3IP3	NM_001287754	NM_001287754.1	+	1	209941842	209942067	12	Hypermethylated DMR	1	1	1	0.67867	0.56556	0.113112	0.001754
DDR2	NM_006182	NM_006182.2	+	1	162600833	162602217	35	Hypermethylated DMR	1	0	0	0.49838	0.38551	0.112865	1.11e-07
WDTC1	NM_015023	NM_015023.4	+	1	27560438	27560612	10	Hypermethylated DMR	1	0	0	0.51171	0.39911	0.112599	0.038249
PAX7	NM_013945	NM_013945.2	+	1	18956703	18956897	16	Hypermethylated DMR	1	0	0	0.31082	0.19875	0.112076	1.43e-06
GPX7	NM_015696	NM_015696.4	+	1	53068725	53068984	12	Hypermethylated DMR	1	0	1	0.56944	0.45742	0.112022	0.0033127
SLC26A9	NM_134325	NM_134325.2	-	1	205912841	205913139	10	Hypermethylated DMR	1	0	0	0.61886	0.50706	0.111807	0.001433
FCMR	NM_001142473	NM_001142473.1	-	1	207096238	207096946	20	Hypermethylated DMR	1	0	0	0.57436	0.4627	0.111665	1.11e-06
KAZN	NM_001018001	NM_001018001.2	+	1	15256259	15256519	10	Hypermethylated DMR	1	1	1	0.5928	0.48148	0.111322	0.00048967
S100A16	NM_001317008	NM_001317008.1	-	1	153581871	153582486	23	Hypermethylated DMR	1	0	1	0.55128	0.44011	0.111173	6.82e-06
VCAM1	NM_001078	NM_001078.3	+	1	101185247	101186049	19	Hypermethylated DMR	1	1	1	0.37945	0.26829	0.111164	0.00024265
PRELP	NM_002725	NM_002725.3	+	1	203445338	203446430	34	Hypermethylated DMR	1	0	1	0.49137	0.38021	0.111159	6.81e-07
ARHGEF10L	NR_137288	NR_137288.1	+	1	17865636	17865864	10	Hypermethylated DMR	1	0	0	0.41099	0.29986	0.111132	0.0047139
SEMA4A	NM_001193301	NM_001193301.1	+	1	156119746	156120502	28	Hypermethylated DMR	1	1	1	0.58895	0.47783	0.111123	1.97e-06
H6PD	NM_001282587	NM_001282587.1	+	1	9299770	9300160	21	Hypermethylated DMR	1	1	1	0.36344	0.25246	0.110979	4.31e-06
NDUFS2	NM_001166159	NM_001166159.1	+	1	161171548	161171617	10	Hypermethylated DMR	1	0	1	0.48533	0.37466	0.11067	0.0064912
IL20	NM_018724	NM_018724.3	+	1	207039237	207039477	15	Hypermethylated DMR	1	1	1	0.56797	0.45759	0.110385	7.26e-05
MFSD4A	NM_181644	NM_181644.4	+	1	205537707	205537784	10	Hypermethylated DMR	1	0	0	0.284	0.17362	0.110381	0.0023637
YARS1	NM_003680	NM_003680.3	-	1	33284437	33285038	14	Hypermethylated DMR	1	0	1	0.62403	0.51398	0.110047	0.0018281
OR2T27	NM_001001824	NM_001001824.1	-	1	248813407	248814121	10	Hypermethylated DMR	1	1	0	0.57266	0.46314	0.109516	0.001828
ECE1	NM_001113348	NM_001113348.1	-	1	21672846	21673197	16	Hypermethylated DMR	1	0	0	0.50447	0.3953	0.109165	0.00026223
LMNA	NM_001282624	NM_001282624.1	+	1	156095504	156095901	17	Hypermethylated DMR	1	0	1	0.62377	0.51471	0.109058	0.00066261
SMAP2	NM_001198978	NM_001198978.1	+	1	40840922	40841048	10	Hypermethylated DMR	1	0	1	0.73934	0.63078	0.108558	0.0017511
ACOT7	NM_181866	NM_181866.2	-	1	6419081	6419217	10	Hypermethylated DMR	1	0	1	0.45381	0.34528	0.108532	0.014915
C4BPA	NM_000715	NM_000715.3	+	1	207276174	207276716	10	Hypermethylated DMR	1	0	0	0.77777	0.66931	0.108463	5.53e-05
KMO	NM_003679	NM_003679.4	+	1	241696245	241696425	10	Hypermethylated DMR	1	0	1	0.61522	0.50713	0.10809	0.011487
SLC27A3	NM_001317929	NM_001317929.1	+	1	153746341	153746781	10	Hypermethylated DMR	1	1	0	0.61631	0.50847	0.107839	0.015751
SLC27A3	NM_001317929	NM_001317929.1	+	1	153746341	153746781	10	Hypermethylated DMR	1	1	0	0.61631	0.50847	0.107839	0.015751
LHX8	NM_001001933	NM_001001933.1	+	1	75594229	75594266	10	Hypermethylated DMR	1	1	0	0.37834	0.2707	0.107641	0.0027695
RPS6KA1	NM_001330441	NM_001330441.1	+	1	26868496	26868735	10	Hypermethylated DMR	1	0	1	0.45719	0.34958	0.107614	0.0020533
RPS6KA1	NM_001330441	NM_001330441.1	+	1	26868496	26868735	10	Hypermethylated DMR	1	0	1	0.45719	0.34958	0.107614	0.0020533
GJA5	NM_005266	NM_005266.6	-	1	147244751	147245816	29	Hypermethylated DMR	1	1	1	0.52761	0.42074	0.106869	3.3e-06
CAPZB	NM_001282162	NM_001282162.1	-	1	19810114	19810382	10	Hypermethylated DMR	1	0	1	0.56445	0.45792	0.106536	0.0017361
KDM5B	NM_001314042	NM_001314042.1	-	1	202778575	202778796	10	Hypermethylated DMR	1	1	0	0.64414	0.53765	0.106485	0.00034623
ETV3L	NM_001004341	NM_001004341.2	-	1	157068770	157068943	10	Hypermethylated DMR	1	1	1	0.7229	0.61667	0.106231	0.0039028
PROX1	NM_002763	NM_002763.4	+	1	214162532	214162674	13	Hypermethylated DMR	1	0	1	0.22521	0.11926	0.105946	8.53e-05
GSTM5	NM_000851	NM_000851.3	+	1	110254965	110255140	10	Hypermethylated DMR	1	1	1	0.51894	0.413	0.105941	0.0065163
PTPN7	NM_001199797	NM_001199797.1	-	1	202131058	202131374	13	Hypermethylated DMR	1	0	0	0.55587	0.45006	0.105819	0.0098272
SGIP1	NM_032291	NM_032291.3	+	1	67000138	67000766	10	Hypermethylated DMR	1	0	1	0.68602	0.58023	0.105789	0.0011828
GBP4	NM_052941	NM_052941.4	-	1	89663259	89664181	41	Hypermethylated DMR	1	0	1	0.2546	0.14897	0.105632	1.57e-13
DYRK3	NM_001004023	NM_001004023.1	+	1	206809631	206810198	14	Hypermethylated DMR	1	0	1	0.42646	0.32138	0.10508	0.004101
S100A4	NM_019554	NM_019554.2	-	1	153518247	153518419	10	Hypermethylated DMR	1	1	1	0.40068	0.29581	0.104872	0.0014352
RABGAP1L	NM_001330989	NM_001330989.1	+	1	174769367	174769759	20	Hypermethylated DMR	1	1	1	0.31938	0.21451	0.104868	5.92e-06
ARHGEF2	NM_001162384	NM_001162384.1	-	1	155948928	155949384	10	Hypermethylated DMR	1	0	0	0.2224	0.11807	0.104328	0.00081011
PODN	NM_153703	NM_153703.4	+	1	53527435	53527592	10	Hypermethylated DMR	1	0	0	0.21933	0.11527	0.104051	0.00012109
PMVK	NM_001323012	NM_001323012.1	-	1	154915003	154915192	10	Hypermethylated DMR	1	1	1	0.5012	0.39726	0.10394	0.0013093
ADAMTSL4	NM_001288608	NM_001288608.1	+	1	150522708	150522816	12	Hypermethylated DMR	1	0	1	0.46521	0.36156	0.103648	0.0019087
RPS6KA1	NM_001006665	NM_001006665.1	+	1	26872163	26872422	10	Hypermethylated DMR	1	1	1	0.52866	0.42517	0.103486	0.012599
RPS6KA1	NM_001006665	NM_001006665.1	+	1	26872163	26872422	10	Hypermethylated DMR	1	1	1	0.52866	0.42517	0.103486	0.012599
LUZP1	NM_001142546	NM_001142546.1	-	1	23495996	23496305	14	Hypermethylated DMR	1	0	0	0.393	0.28964	0.103357	0.00085369
TNFSF4	NM_003326	NM_003326.4	-	1	173176012	173176732	24	Hypermethylated DMR	1	1	1	0.36427	0.26096	0.103309	4.78e-06
PADI3	NM_016233	NM_016233.2	+	1	17574959	17575836	31	Hypermethylated DMR	1	1	1	0.71736	0.61428	0.103074	6.81e-06
PADI3	NM_016233	NM_016233.2	+	1	17574959	17575836	31	Hypermethylated DMR	1	1	1	0.71736	0.61428	0.103074	6.81e-06
IL6R	NM_001206866	NM_001206866.1	+	1	154377112	154377379	12	Hypermethylated DMR	1	0	0	0.39911	0.29605	0.103062	0.0012525
PLA2G2F	NM_022819	NM_022819.3	+	1	20466688	20466932	10	Hypermethylated DMR	1	1	1	0.62517	0.52218	0.102995	0.0013779
ESRRG	NM_001243514	NM_001243514.1	-	1	216977840	216978818	13	Hypermethylated DMR	1	1	1	0.68505	0.58212	0.102925	0.0040049
ATP1A1	NM_001160234	NM_001160234.1	+	1	116925045	116925877	14	Hypermethylated DMR	1	0	1	0.69055	0.58776	0.102792	0.0012233
INPP5B	NM_005540	NM_005540.2	-	1	38412050	38412519	10	Hypermethylated DMR	1	0	1	0.37915	0.2765	0.102648	0.0047721
EPHX1	NM_000120	NM_000120.3	+	1	226012294	226012500	10	Hypermethylated DMR	1	0	1	0.75355	0.65124	0.102309	0.00025843
MFAP2	NM_002403	NM_002403.3	-	1	17305439	17306295	36	Hypermethylated DMR	1	0	1	0.51099	0.40874	0.102253	8.29e-08
VANGL2	NM_020335	NM_020335.2	+	1	160371208	160372144	38	Hypermethylated DMR	1	0	1	0.56982	0.46817	0.101649	1.66e-10
PIK3R3	NM_001328651	NM_001328651.1	-	1	46596015	46596946	19	Hypermethylated DMR	1	1	1	0.24068	0.13942	0.101268	2.94e-06
SMYD3	NM_001167740	NM_001167740.1	-	1	246669591	246669700	10	Hypomethylated DMR	1	0	1	0.36153	0.46169	-0.100164	0.0040065
BCL10	NM_001320715	NM_001320715.1	-	1	85742915	85743149	10	Hypomethylated DMR	1	0	1	0.54558	0.64603	-0.100451	0.00022768
C1orf100	NM_001276349	NM_001276349.1	+	1	244515089	244515262	20	Hypomethylated DMR	1	0	0	0.66541	0.76588	-0.10047	0.00020996
SOAT1	NR_045530	NR_045530.1	+	1	179262148	179262311	17	Hypomethylated DMR	1	0	0	0.57877	0.67934	-0.100575	5.74e-05
GTF2B	NM_001514	NM_001514.5	-	1	89357879	89358666	38	Hypomethylated DMR	1	0	0	0.3744	0.47529	-0.100893	3.65e-08
PLK3	NM_004073	NM_004073.3	+	1	45265045	45265182	10	Hypomethylated DMR	1	0	0	0.56705	0.66861	-0.101562	0.0015495
C1orf167	NM_001010881	NM_001010881.1	+	1	11822626	11823085	10	Hypomethylated DMR	1	0	1	0.49214	0.59391	-0.101776	0.026277
ZDHHC18	NM_032283	NM_032283.2	+	1	27152475	27152523	10	Hypomethylated DMR	1	0	0	0.54178	0.64378	-0.101997	0.0028838
OR10J1	NM_012351	NM_012351.2	+	1	159409667	159410403	18	Hypomethylated DMR	1	1	0	0.51744	0.61966	-0.102216	0.00051108
GIPC2	NM_001304725	NM_001304725.1	+	1	78510147	78510254	14	Hypomethylated DMR	1	0	0	0.66865	0.7709	-0.102254	0.0047582
FUCA1	NM_000147	NM_000147.4	-	1	24195284	24195348	10	Hypomethylated DMR	1	0	0	0.22321	0.32547	-0.102258	0.0018947
FBXO6	NM_018438	NM_018438.5	+	1	11722886	11723251	17	Hypomethylated DMR	1	1	0	0.64908	0.75143	-0.102344	0.0018457
MASP2	NM_139208	NM_139208.2	-	1	11108024	11108392	10	Hypomethylated DMR	1	0	0	0.70373	0.80613	-0.102406	0.002469
OR6Y1	NM_001005189	NM_001005189.1	-	1	158517099	158517517	15	Hypomethylated DMR	1	1	0	0.52298	0.62544	-0.102462	0.0028943
FBLIM1	NM_001024215	NM_001024215.1	+	1	16090717	16090947	13	Hypomethylated DMR	1	0	1	0.30968	0.41221	-0.102527	0.00070117
H3-4	NM_003493	NM_003493.2	-	1	228613739	228614016	23	Hypomethylated DMR	1	0	0	0.5854	0.68824	-0.102832	0.00053399
H3-4	NM_003493	NM_003493.2	-	1	228613739	228614016	23	Hypomethylated DMR	1	0	0	0.5854	0.68824	-0.102832	0.00053399
ALG6	NM_013339	NM_013339.3	+	1	63834210	63834318	12	Hypomethylated DMR	1	0	1	0.49186	0.59484	-0.102974	0.0087522
KAZN	NM_001017999	NM_001017999.2	+	1	15273178	15273519	17	Hypomethylated DMR	1	0	1	0.43674	0.53974	-0.102991	0.00086158
MAB21L3	NM_152367	NM_152367.2	+	1	116652621	116653649	36	Hypomethylated DMR	1	0	0	0.34413	0.44717	-0.103038	2.42e-07
CHI3L1	NM_001276	NM_001276.2	-	1	203155665	203155958	15	Hypomethylated DMR	1	1	1	0.20263	0.30575	-0.10312	0.00020366
ACKR1	NM_001122951	NM_001122951.2	+	1	159175494	159176460	17	Hypomethylated DMR	1	1	0	0.53106	0.63429	-0.103236	4.84e-05
DEGS1	NM_001321542	NM_001321542.1	+	1	224372073	224372407	27	Hypomethylated DMR	1	0	1	0.27531	0.37888	-0.103572	1.67e-10
MYBPHL	NM_001010985	NM_001010985.2	-	1	109849582	109850151	25	Hypomethylated DMR	1	1	0	0.44954	0.55398	-0.104438	0.00058538
ANXA9	NM_003568	NM_003568.2	+	1	150953680	150953943	10	Hypomethylated DMR	1	0	0	0.44138	0.5461	-0.104722	0.0022147
TESK2	NM_001320800	NM_001320800.1	-	1	45957592	45957801	10	Hypomethylated DMR	1	0	0	0.50882	0.61399	-0.105162	0.0066093
ACTN2	NM_001278344	NM_001278344.1	+	1	236850268	236850448	19	Hypomethylated DMR	1	0	1	0.23997	0.34517	-0.105197	0.00011171
NVL	NM_001243146	NM_001243146.1	-	1	224518756	224518836	10	Hypomethylated DMR	1	0	0	0.41882	0.52406	-0.105232	0.0073864
CHIA	NM_001258002	NM_001258002.1	+	1	111833251	111833936	16	Hypomethylated DMR	1	1	1	0.31152	0.41703	-0.105507	0.00035615
ELF3	NM_004433	NM_004433.4	+	1	201979498	201979818	18	Hypomethylated DMR	1	1	0	0.30042	0.40652	-0.106097	0.00053581
PEX10	NM_153818	NM_153818.1	-	1	2342966	2343165	13	Hypomethylated DMR	1	0	1	0.64183	0.74814	-0.106307	0.00024125
CAPN2	NM_001748	NM_001748.4	+	1	223899735	223899810	10	Hypomethylated DMR	1	0	1	0.39476	0.50109	-0.10633	6.34e-05
DCDC2B	NM_001099434	NM_001099434.1	+	1	32674736	32675015	18	Hypomethylated DMR	1	1	1	0.54078	0.64718	-0.106403	5.07e-05
INAVA	NM_001142569	NM_001142569.2	+	1	200864373	200866310	58	Hypomethylated DMR	1	0	1	0.32919	0.43564	-0.106449	1.86e-08
UFC1	NM_016406	NM_016406.3	+	1	161122667	161123001	22	Hypomethylated DMR	1	0	0	0.49118	0.59775	-0.106572	0.00043989
NEK7	NM_133494	NM_133494.2	+	1	198124844	198125222	19	Hypomethylated DMR	1	0	0	0.67826	0.78514	-0.106884	4.46e-05
NUAK2	NM_030952	NM_030952.2	-	1	205289582	205290030	28	Hypomethylated DMR	1	0	1	0.25381	0.36074	-0.106932	3.22e-06
ENO1	NM_001201483	NM_001201483.1	-	1	8930847	8931186	18	Hypomethylated DMR	1	1	1	0.47169	0.57886	-0.107172	0.00031105
KLHL12	NM_001303109	NM_001303109.1	-	1	202896872	202896981	12	Hypomethylated DMR	1	0	1	0.30727	0.4145	-0.107225	0.000806
CFHR5	NM_030787	NM_030787.3	+	1	196946137	196946447	13	Hypomethylated DMR	1	0	0	0.61438	0.72163	-0.107258	0.001143
SZRD1	NR_073500	NR_073500.1	+	1	16692571	16692684	10	Hypomethylated DMR	1	0	0	0.63932	0.74662	-0.107305	0.00035036
RSRP1	NR_135777	NR_135777.1	-	1	25595045	25595388	12	Hypomethylated DMR	1	0	1	0.51156	0.61897	-0.107416	0.0088137
DPM3	NM_153741	NM_153741.1	-	1	155113501	155113567	10	Hypomethylated DMR	1	0	0	0.34101	0.44869	-0.107682	0.0026771
ARNT	NM_001197325	NM_001197325.1	-	1	150849963	150850193	12	Hypomethylated DMR	1	0	0	0.48512	0.59283	-0.107717	0.00021782
OR2G2	NM_001001915	NM_001001915.1	+	1	247750638	247750757	10	Hypomethylated DMR	1	0	0	0.56385	0.67175	-0.107898	0.016993
BEST4	NM_153274	NM_153274.2	-	1	45252424	45253079	15	Hypomethylated DMR	1	1	1	0.48904	0.59732	-0.108284	0.0054131
C1orf116	NM_023938	NM_023938.5	-	1	207205167	207205525	10	Hypomethylated DMR	1	0	1	0.3766	0.48491	-0.108304	1.28e-05
ARHGEF10L	NM_001319837	NM_001319837.1	+	1	17906426	17907490	36	Hypomethylated DMR	1	1	1	0.53156	0.63998	-0.108426	1.35e-07
KIAA1522	NM_020888	NM_020888.2	+	1	33208217	33208833	15	Hypomethylated DMR	1	0	1	0.39033	0.4988	-0.10847	0.00058041
FAAP20	NM_001146310	NM_001146310.1	-	1	2139280	2139874	19	Hypomethylated DMR	1	0	1	0.19693	0.30543	-0.108508	1.41e-05
NSL1	NM_001042549	NM_001042549.1	-	1	212964219	212964458	10	Hypomethylated DMR	1	0	1	0.30486	0.41341	-0.108554	0.0036256
PABPC4	NM_003819	NM_003819.3	-	1	40042839	40043012	25	Hypomethylated DMR	1	0	0	0.31232	0.42092	-0.108603	0.00025184
PMVK	NM_001323012	NM_001323012.1	-	1	154915740	154916343	29	Hypomethylated DMR	1	0	0	0.54119	0.64983	-0.108636	6.86e-07
NECTIN4	NM_030916	NM_030916.2	-	1	161058714	161059207	16	Hypomethylated DMR	1	1	1	0.36468	0.47343	-0.108748	5.9e-06
VTCN1	NR_045603	NR_045603.1	-	1	117753005	117753966	30	Hypomethylated DMR	1	1	1	0.40564	0.51448	-0.108834	2.52e-06
CNKSR1	NM_001297647	NM_001297647.1	+	1	26503991	26504827	36	Hypomethylated DMR	1	1	1	0.36299	0.47187	-0.108879	8.79e-10
POLR3C	NM_001303456	NM_001303456.1	-	1	145609579	145610138	35	Hypomethylated DMR	1	0	1	0.56814	0.67707	-0.108928	7.6e-07
CYP4X1	NM_001320289	NM_001320289.1	+	1	47427880	47428239	10	Hypomethylated DMR	1	0	1	0.46046	0.57028	-0.109815	0.0044018
ATAD3C	NM_001039211	NM_001039211.2	+	1	1384399	1384451	10	Hypomethylated DMR	1	0	0	0.55709	0.66721	-0.110118	0.011599
AMY2A	NM_000699	NM_000699.3	+	1	104160134	104160258	10	Hypomethylated DMR	1	1	1	0.66637	0.7765	-0.110136	0.0059498
MAD2L2	NM_006341	NM_006341.3	-	1	11740120	11740300	14	Hypomethylated DMR	1	0	1	0.59454	0.70483	-0.110289	0.00033912
SLC35A3	NM_001271685	NM_001271685.1	+	1	100436884	100437256	24	Hypomethylated DMR	1	0	1	0.43184	0.54218	-0.11034	0.00033253
FAAP20	NM_001146310	NM_001146310.1	-	1	2140127	2140669	20	Hypomethylated DMR	1	0	1	0.41966	0.53007	-0.110415	2.44e-05
PDE4DIP	NM_014644	NM_014644.5	-	1	144994256	144995027	46	Hypomethylated DMR	1	1	1	0.39703	0.50755	-0.11052	7.9e-12
ACKR1	NM_002036	NM_002036.3	+	1	159173215	159173611	16	Hypomethylated DMR	1	0	0	0.42028	0.53117	-0.110882	0.00039293
TRIM45	NM_025188	NM_025188.3	-	1	117663264	117663561	12	Hypomethylated DMR	1	1	1	0.54336	0.65445	-0.111089	0.00051366
KPRP	NM_001025231	NM_001025231.1	+	1	152729704	152729902	10	Hypomethylated DMR	1	0	0	0.35951	0.47064	-0.111132	0.02507
SF3A3	NM_001320830	NM_001320830.1	-	1	38456423	38456606	10	Hypomethylated DMR	1	0	0	0.46761	0.57895	-0.111336	0.014522
GUCA2B	NM_007102	NM_007102.2	+	1	42618939	42619163	12	Hypomethylated DMR	1	1	0	0.49778	0.60919	-0.111409	0.0034675
NPPB	NM_002521	NM_002521.2	-	1	11919950	11920010	12	Hypomethylated DMR	1	0	0	0.38513	0.49654	-0.111415	2.49e-05
PTP4A2	NM_080391	NM_080391.3	-	1	32404861	32405097	18	Hypomethylated DMR	1	0	0	0.35644	0.4679	-0.111454	0.0010847
TENT5B	NM_052943	NM_052943.3	-	1	27339999	27340130	14	Hypomethylated DMR	1	0	0	0.31446	0.42596	-0.111505	0.00049262
FUCA1	NM_000147	NM_000147.4	-	1	24195630	24195946	17	Hypomethylated DMR	1	0	0	0.34896	0.46066	-0.111697	8.07e-06
CDC20	NM_001255	NM_001255.2	+	1	43823397	43823704	21	Hypomethylated DMR	1	0	0	0.70355	0.81538	-0.111829	2.27e-05
LEFTY1	NM_020997	NM_020997.3	-	1	226077576	226077653	10	Hypomethylated DMR	1	0	0	0.42919	0.54103	-0.111839	0.0013443
RNF186	NM_019062	NM_019062.1	-	1	20140739	20142434	63	Hypomethylated DMR	1	1	0	0.47666	0.58874	-0.112079	5.43e-13
OR2T33	NM_001004695	NM_001004695.1	-	1	248436860	248437205	10	Hypomethylated DMR	1	1	0	0.50253	0.61465	-0.112127	0.0090987
SYTL1	NM_032872	NM_032872.2	+	1	27667339	27667561	21	Hypomethylated DMR	1	0	0	0.36139	0.47366	-0.112274	9.68e-07
BTBD8	NM_183242	NM_183242.3	+	1	92546674	92547223	15	Hypomethylated DMR	1	0	1	0.53793	0.65023	-0.112304	0.0081156
PLCH2	NM_014638	NM_014638.3	+	1	2406436	2407270	37	Hypomethylated DMR	1	0	1	0.43087	0.54348	-0.112614	1.05e-06
PLCH2	NM_014638	NM_014638.3	+	1	2406436	2407270	37	Hypomethylated DMR	1	0	1	0.43087	0.54348	-0.112614	1.05e-06
OR2L2	NM_001004686	NM_001004686.2	+	1	248201929	248202858	24	Hypomethylated DMR	1	1	1	0.55908	0.67171	-0.112633	4.29e-06
RXRG	NR_033824	NR_033824.1	-	1	165414700	165415041	10	Hypomethylated DMR	1	0	0	0.35171	0.46435	-0.112639	0.0075517
HMGCL	NM_001166059	NM_001166059.1	-	1	24152786	24152939	10	Hypomethylated DMR	1	0	0	0.59373	0.7064	-0.112669	0.0012773
OR2M3	NM_001004689	NM_001004689.1	+	1	248366386	248367027	12	Hypomethylated DMR	1	1	0	0.46288	0.57555	-0.112671	0.013131
ABCA4	NM_000350	NM_000350.2	-	1	94585581	94586289	29	Hypomethylated DMR	1	0	1	0.53678	0.64948	-0.112708	3.53e-08
DAP3	NM_033657	NM_033657.2	+	1	155659633	155659858	24	Hypomethylated DMR	1	0	1	0.27193	0.3847	-0.112765	6.34e-08
YTHDF2	NM_001173128	NM_001173128.1	+	1	29061977	29062432	15	Hypomethylated DMR	1	0	0	0.59545	0.70827	-0.112818	0.0016992
RNF223	NM_001205252	NM_001205252.1	-	1	1009098	1009637	17	Hypomethylated DMR	1	1	1	0.319	0.43182	-0.112824	0.0007048
TMEM52	NM_178545	NM_178545.3	-	1	1849905	1850099	13	Hypomethylated DMR	1	0	1	0.52714	0.64001	-0.112866	0.0010738
CPTP	NM_001029885	NM_001029885.1	+	1	1260906	1261365	20	Hypomethylated DMR	1	0	1	0.35011	0.46304	-0.112932	4.28e-05
OR2M2	NM_001004688	NM_001004688.1	+	1	248343316	248343802	10	Hypomethylated DMR	1	1	0	0.45783	0.57077	-0.112941	0.0057006
SMYD3	NM_001167740	NM_001167740.1	-	1	246671300	246671481	11	Hypomethylated DMR	1	0	0	0.62675	0.73985	-0.113099	0.0015829
EYA3	NR_104214	NR_104214.1	-	1	28415979	28416098	10	Hypomethylated DMR	1	0	0	0.60484	0.71812	-0.11328	0.0028265
YOD1	NM_018566	NM_018566.3	-	1	207224733	207225193	20	Hypomethylated DMR	1	0	1	0.30007	0.4135	-0.113429	8.36e-05
S100A9	NM_002965	NM_002965.3	+	1	153329980	153330400	18	Hypomethylated DMR	1	1	1	0.21439	0.32786	-0.11347	1.62e-06
SMAP2	NM_001198979	NM_001198979.1	+	1	40858518	40858859	22	Hypomethylated DMR	1	0	1	0.6385	0.75216	-0.113661	1.24e-06
AXDND1	NR_073544	NR_073544.1	+	1	179336080	179336229	19	Hypomethylated DMR	1	0	1	0.6025	0.71645	-0.113948	1.2e-05
KIAA2013	NM_138346	NM_138346.2	-	1	11986974	11987848	46	Hypomethylated DMR	1	0	0	0.52356	0.63767	-0.114108	5.03e-09
FDPS	NM_001242825	NM_001242825.1	+	1	155277676	155277800	10	Hypomethylated DMR	1	0	0	0.51708	0.6313	-0.114228	0.00096557
C1orf210	NM_182517	NM_182517.2	-	1	43750485	43750772	21	Hypomethylated DMR	1	0	1	0.38423	0.4985	-0.114265	4.86e-07
SOX13	NM_005686	NM_005686.2	+	1	204041335	204041654	27	Hypomethylated DMR	1	0	0	0.38576	0.5003	-0.114541	3.09e-06
NRDC	NM_001242361	NM_001242361.1	-	1	52342790	52343197	18	Hypomethylated DMR	1	0	1	0.49836	0.61318	-0.114819	5.65e-05
PGM1	NM_001172818	NM_001172818.1	+	1	64088819	64089225	12	Hypomethylated DMR	1	1	1	0.53625	0.65121	-0.114956	0.00016703
YIPF1	NR_135075	NR_135075.1	-	1	54356240	54356588	12	Hypomethylated DMR	1	0	0	0.5057	0.62073	-0.115029	0.0003692
GON4L	NM_032292	NM_032292.5	-	1	155827467	155828733	46	Hypomethylated DMR	1	0	1	0.37381	0.48891	-0.115102	6.51e-12
LAX1	NM_001282878	NM_001282878.1	+	1	203738243	203738435	14	Hypomethylated DMR	1	0	1	0.45587	0.57127	-0.115399	0.0002312
CADM3	NM_001127173	NM_001127173.2	+	1	159140238	159140703	14	Hypomethylated DMR	1	0	0	0.44141	0.55685	-0.115436	0.014521
OR2L3	NM_001004687	NM_001004687.1	+	1	248224294	248224777	15	Hypomethylated DMR	1	1	1	0.50924	0.62473	-0.115495	0.00035597
DPM3	NM_018973	NM_018973.3	-	1	155111535	155112079	29	Hypomethylated DMR	1	0	0	0.36177	0.4774	-0.115629	2.2e-08
SLC25A34	NM_207348	NM_207348.2	+	1	16063648	16064339	28	Hypomethylated DMR	1	0	1	0.579	0.69487	-0.115871	2.42e-05
ANGEL2	NR_125333	NR_125333.1	-	1	213189568	213189925	35	Hypomethylated DMR	1	0	0	0.35238	0.46826	-0.115875	1.77e-06
DNAH14	NM_144989	NM_144989.2	+	1	225118041	225118401	22	Hypomethylated DMR	1	0	1	0.4269	0.5428	-0.115902	0.00028527
RHEX	NM_001007544	NM_001007544.3	-	1	206287507	206289776	69	Hypomethylated DMR	1	1	1	0.35961	0.47568	-0.116075	1.8e-14
DIO1	NM_213593	NM_213593.4	+	1	54359131	54359366	16	Hypomethylated DMR	1	0	0	0.58499	0.70121	-0.116229	3.12e-05
RALGPS2	NM_001286247	NM_001286247.1	+	1	178692864	178693316	16	Hypomethylated DMR	1	0	0	0.61896	0.7352	-0.116244	0.0007617
CD46	NM_172361	NM_172361.2	+	1	207924375	207924698	12	Hypomethylated DMR	1	0	0	0.36044	0.47684	-0.116398	0.00091036
DNTTIP2	NM_014597	NM_014597.4	-	1	94343589	94343855	26	Hypomethylated DMR	1	0	1	0.50068	0.61712	-0.116441	1.26e-07
UTS2	NM_021995	NM_021995.2	-	1	7914016	7914275	18	Hypomethylated DMR	1	0	0	0.54538	0.66201	-0.116633	3.3e-05
OR14C36	NM_001001918	NM_001001918.1	+	1	248511988	248512379	12	Hypomethylated DMR	1	1	0	0.42805	0.54524	-0.117184	0.011144
NADK	NM_001198995	NM_001198995.1	-	1	1689432	1690236	28	Hypomethylated DMR	1	1	1	0.5161	0.63331	-0.117213	1.96e-08
ADGRL2	NM_001297704	NM_001297704.1	+	1	82165094	82165327	10	Hypomethylated DMR	1	0	0	0.34478	0.46244	-0.117657	0.00076232
ATG4C	NM_178221	NM_178221.2	+	1	63248954	63249073	14	Hypomethylated DMR	1	0	0	0.19171	0.30943	-0.117724	1.3e-07
B4GALT2	NM_001005417	NM_001005417.2	+	1	44446147	44446601	12	Hypomethylated DMR	1	1	1	0.4939	0.61195	-0.118042	0.00025029
DNAJC8	NM_014280	NM_014280.2	-	1	28560388	28560937	26	Hypomethylated DMR	1	0	0	0.53492	0.65308	-0.118163	3.41e-07
DNAJC8	NM_014280	NM_014280.2	-	1	28560388	28560937	26	Hypomethylated DMR	1	0	0	0.53492	0.65308	-0.118163	3.41e-07
APCS	NM_001639	NM_001639.3	+	1	159557357	159558784	28	Hypomethylated DMR	1	1	1	0.54893	0.6672	-0.118277	2.66e-06
OSBPL9	NM_148907	NM_148907.2	+	1	52194448	52194505	10	Hypomethylated DMR	1	0	1	0.39811	0.51645	-0.118347	0.0014893
NECAP2	NM_001145278	NM_001145278.1	+	1	16766617	16766855	10	Hypomethylated DMR	1	0	0	0.43056	0.54891	-0.118351	0.00080185
NSUN4	NR_045791	NR_045791.1	+	1	46804953	46805584	31	Hypomethylated DMR	1	0	0	0.30697	0.42567	-0.118702	4.3e-08
CTPS1	NM_001301237	NM_001301237.1	+	1	41451826	41453324	48	Hypomethylated DMR	1	1	1	0.38704	0.5059	-0.118863	2.14e-10
MORN1	NM_024848	NM_024848.2	-	1	2321852	2322250	16	Hypomethylated DMR	1	0	1	0.37438	0.4933	-0.11892	2.63e-05
KAZN	NM_001017999	NM_001017999.2	+	1	15272863	15273034	12	Hypomethylated DMR	1	0	1	0.53124	0.65018	-0.118943	0.0056731
RAB13	NM_002870	NM_002870.3	-	1	153959747	153959987	23	Hypomethylated DMR	1	0	0	0.27012	0.38915	-0.119029	6.63e-07
C4BPA	NM_000715	NM_000715.3	+	1	207277291	207277779	15	Hypomethylated DMR	1	1	1	0.37651	0.49565	-0.119146	6.5e-05
CLCC1	NM_001048210	NM_001048210.2	-	1	109506512	109506696	17	Hypomethylated DMR	1	0	0	0.29529	0.41476	-0.119471	7.76e-06
FRRS1	NM_001013660	NM_001013660.2	-	1	100231081	100231456	48	Hypomethylated DMR	1	1	0	0.38075	0.50071	-0.119962	5.48e-11
NUDT17	NM_001012758	NM_001012758.2	-	1	145590185	145590352	12	Hypomethylated DMR	1	0	0	0.28808	0.40809	-0.120007	1.1e-05
PRPF3	NM_004698	NM_004698.2	+	1	150292856	150293422	43	Hypomethylated DMR	1	0	0	0.59131	0.71144	-0.120133	4.94e-08
ZNHIT6	NM_001170670	NM_001170670.1	-	1	86174606	86174930	12	Hypomethylated DMR	1	0	0	0.47969	0.59985	-0.12016	0.0011668
DIRAS3	NM_004675	NM_004675.3	-	1	68516452	68516473	10	Hypomethylated DMR	1	1	1	0.21323	0.33351	-0.120289	6.16e-09
SYPL2	NM_001040709	NM_001040709.1	+	1	110008038	110008438	31	Hypomethylated DMR	1	0	0	0.3358	0.45618	-0.120374	4.5e-08
MUC1	NM_001204286	NM_001204286.1	-	1	155161881	155162748	31	Hypomethylated DMR	1	1	1	0.29501	0.41541	-0.120409	1.1e-08
OR6K6	NM_001005184	NM_001005184.1	+	1	158724793	158725345	10	Hypomethylated DMR	1	1	0	0.51048	0.63101	-0.120529	0.00022101
TTC34	NM_001242672	NM_001242672.1	-	1	2705276	2705600	25	Hypomethylated DMR	1	0	1	0.39882	0.5197	-0.120882	2.9e-07
TTC34	NM_001242672	NM_001242672.1	-	1	2705276	2705600	25	Hypomethylated DMR	1	0	1	0.39882	0.5197	-0.120882	2.9e-07
ZBTB40	NM_001330398	NM_001330398.1	+	1	22777998	22778093	10	Hypomethylated DMR	1	0	0	0.34706	0.46814	-0.121076	0.0020788
MRPS21	NM_018997	NM_018997.3	+	1	150267191	150267387	10	Hypomethylated DMR	1	0	1	0.56393	0.6854	-0.121474	0.00025365
TMEM222	NM_032125	NM_032125.2	+	1	27647959	27648214	12	Hypomethylated DMR	1	0	0	0.57127	0.69296	-0.121692	0.0051866
ITLN1	NM_017625	NM_017625.2	-	1	160854211	160854562	10	Hypomethylated DMR	1	0	1	0.50454	0.62644	-0.121903	0.00023083
UBE2T	NM_014176	NM_014176.3	-	1	202311709	202312270	24	Hypomethylated DMR	1	0	0	0.38119	0.50313	-0.121941	1.15e-06
LCE3D	NM_032563	NM_032563.1	-	1	152553726	152553957	15	Hypomethylated DMR	1	0	0	0.56445	0.68646	-0.122006	7.97e-05
CCDC30	NM_001080850	NM_001080850.2	+	1	43001071	43001311	10	Hypomethylated DMR	1	0	1	0.57989	0.70205	-0.122163	0.005293
OR6K3	NM_001005327	NM_001005327.2	-	1	158688416	158689264	20	Hypomethylated DMR	1	0	0	0.42598	0.54915	-0.12317	1.56e-05
MPL	NM_005373	NM_005373.2	+	1	43802015	43802514	13	Hypomethylated DMR	1	0	0	0.59097	0.71415	-0.123176	0.0011268
PRDM2	NM_012231	NM_012231.4	+	1	14031573	14032104	17	Hypomethylated DMR	1	1	1	0.62795	0.75154	-0.12359	0.0018411
PLOD1	NM_001316320	NM_001316320.1	+	1	11995616	11995989	30	Hypomethylated DMR	1	0	1	0.47318	0.5973	-0.124125	2.24e-08
RPS8	NM_001012	NM_001012.1	+	1	45240179	45240310	16	Hypomethylated DMR	1	0	0	0.54308	0.66725	-0.124177	0.00011514
BPNT1	NM_001286149	NM_001286149.1	-	1	220263903	220264000	10	Hypomethylated DMR	1	0	0	0.38949	0.51369	-0.124209	0.00034797
C1orf100	NM_001276349	NM_001276349.1	+	1	244515892	244516429	14	Hypomethylated DMR	1	1	1	0.47561	0.60003	-0.124424	0.00014482
SCP2	NM_001007100	NM_001007100.2	+	1	53479827	53479921	11	Hypomethylated DMR	1	0	1	0.50632	0.63081	-0.124481	0.0020073
MIGA1	NM_198549	NM_198549.3	+	1	78244606	78244751	12	Hypomethylated DMR	1	0	0	0.56116	0.68615	-0.124989	0.0003741
TMEM79	NM_032323	NM_032323.2	+	1	156253848	156254170	16	Hypomethylated DMR	1	1	1	0.50904	0.63424	-0.125195	8.2e-05
F11R	NM_016946	NM_016946.4	-	1	160992118	160992697	25	Hypomethylated DMR	1	0	0	0.39993	0.52532	-0.125394	1.9e-09
S100A11	NM_005620	NM_005620.1	-	1	152010067	152010240	19	Hypomethylated DMR	1	0	0	0.49655	0.6222	-0.125645	0.00087277
WARS2	NM_015836	NM_015836.3	-	1	119683905	119684125	12	Hypomethylated DMR	1	0	1	0.47264	0.59852	-0.12588	0.0029423
BCL2L15	NM_001010922	NM_001010922.2	-	1	114429732	114430786	23	Hypomethylated DMR	1	1	1	0.39653	0.52255	-0.12602	8.81e-08
CRYBG2	NM_001039775	NM_001039775.3	-	1	26680523	26680710	10	Hypomethylated DMR	1	1	1	0.328	0.45416	-0.126155	0.0046042
PRDX1	NM_001202431	NM_001202431.1	-	1	45988434	45988706	31	Hypomethylated DMR	1	1	1	0.43846	0.56467	-0.126214	9.92e-10
SFT2D2	NM_199344	NM_199344.2	+	1	168193959	168194711	24	Hypomethylated DMR	1	0	0	0.4228	0.54939	-0.126593	3.48e-07
ODF2L	NM_001184765	NM_001184765.1	-	1	86860715	86861233	45	Hypomethylated DMR	1	0	1	0.33012	0.45692	-0.126794	6.52e-12
PRDM2	NM_001135610	NM_001135610.1	+	1	14026133	14026216	11	Hypomethylated DMR	1	0	0	0.4827	0.60978	-0.127082	0.00013481
DEGS1	NM_003676	NM_003676.3	+	1	224369236	224369929	22	Hypomethylated DMR	1	0	0	0.41266	0.54019	-0.127535	1.75e-06
TNR	NM_003285	NM_003285.2	-	1	175712132	175712208	10	Hypomethylated DMR	1	0	1	0.21657	0.34413	-0.127558	0.0013126
HOOK1	NM_015888	NM_015888.4	+	1	60279796	60279976	16	Hypomethylated DMR	1	0	0	0.3686	0.49653	-0.127934	0.00051005
C1orf21	NM_030806	NM_030806.3	+	1	184355048	184355231	17	Hypomethylated DMR	1	0	0	0.3859	0.51432	-0.128417	2.06e-07
FAM102B	NM_001010883	NM_001010883.2	+	1	109101804	109102051	16	Hypomethylated DMR	1	0	0	0.47165	0.60058	-0.128931	5.36e-05
TRIM45	NM_001145635	NM_001145635.1	-	1	117665224	117665379	12	Hypomethylated DMR	1	0	0	0.40954	0.53861	-0.129068	8.51e-07
KHDC4	NM_014949	NM_014949.3	-	1	155904746	155905304	34	Hypomethylated DMR	1	0	0	0.37317	0.50242	-0.129248	2.46e-10
C1orf226	NM_001085375	NM_001085375.1	+	1	162351305	162352023	19	Hypomethylated DMR	1	1	1	0.5279	0.65722	-0.129324	7.66e-05
KHDC4	NM_014949	NM_014949.3	-	1	155903150	155903392	27	Hypomethylated DMR	1	0	1	0.23968	0.36942	-0.129732	2.92e-09
NASP	NM_001195193	NM_001195193.1	+	1	46048849	46048960	10	Hypomethylated DMR	1	0	0	0.29996	0.43022	-0.130252	0.0020276
GABPB2	NM_001323913	NM_001323913.1	+	1	151041875	151042221	22	Hypomethylated DMR	1	0	0	0.57793	0.70822	-0.130291	2.79e-06
TMCO4	NM_181719	NM_181719.4	-	1	20127250	20127354	10	Hypomethylated DMR	1	0	0	0.50911	0.63956	-0.130442	0.00027929
HHAT	NM_001170580	NM_001170580.2	+	1	210503277	210503483	15	Hypomethylated DMR	1	0	1	0.3909	0.5215	-0.130596	3.36e-05
HHAT	NM_001170580	NM_001170580.2	+	1	210503277	210503483	15	Hypomethylated DMR	1	0	1	0.3909	0.5215	-0.130596	3.36e-05
UTP25	NM_014388	NM_014388.6	+	1	210002177	210002527	30	Hypomethylated DMR	1	0	1	0.57911	0.71053	-0.13142	2.18e-08
FMO5	NM_001144829	NM_001144829.2	-	1	146696225	146696507	32	Hypomethylated DMR	1	1	1	0.37007	0.50151	-0.131441	4.02e-06
PTAFR	NM_001164721	NM_001164721.1	-	1	28520195	28520554	15	Hypomethylated DMR	1	1	1	0.33178	0.46343	-0.131642	0.00010063
RBM8A	NM_005105	NM_005105.4	+	1	145505045	145506692	91	Hypomethylated DMR	1	0	0	0.58739	0.71913	-0.131745	1.03e-22
SLC44A3	NM_152369	NM_152369.4	+	1	95286898	95287858	31	Hypomethylated DMR	1	0	1	0.31448	0.44626	-0.13178	6.85e-14
OR6K3	NM_001005327	NM_001005327.2	-	1	158686934	158687537	20	Hypomethylated DMR	1	1	0	0.50562	0.63783	-0.13221	5.35e-05
OR10J3	NM_001004467	NM_001004467.1	-	1	159283536	159284385	10	Hypomethylated DMR	1	1	0	0.5426	0.67497	-0.132376	0.0008066
METTL13	NM_015935	NM_015935.4	+	1	171751612	171751892	10	Hypomethylated DMR	1	0	1	0.35717	0.48972	-0.132544	0.00031478
CAPN9	NM_001319676	NM_001319676.1	+	1	230882958	230883183	10	Hypomethylated DMR	1	1	0	0.54047	0.67318	-0.132713	0.00030977
TSTD1	NM_001113205	NM_001113205.1	-	1	161007496	161008175	35	Hypomethylated DMR	1	1	1	0.46169	0.59459	-0.132894	2.3e-09
RORC	NM_005060	NM_005060.3	-	1	151803558	151804336	22	Hypomethylated DMR	1	1	1	0.38789	0.52118	-0.13329	7.53e-08
MSH4	NM_002440	NM_002440.3	+	1	76262223	76262579	16	Hypomethylated DMR	1	1	0	0.50309	0.63701	-0.133921	9.59e-07
ECHDC2	NM_001319958	NM_001319958.1	-	1	53387732	53388155	31	Hypomethylated DMR	1	0	0	0.47997	0.61401	-0.134039	1.16e-08
ADCY10	NM_001297772	NM_001297772.1	-	1	167883378	167883530	10	Hypomethylated DMR	1	1	0	0.60586	0.74034	-0.13448	4.02e-05
ACTN2	NM_001278344	NM_001278344.1	+	1	236850526	236850919	12	Hypomethylated DMR	1	0	1	0.4106	0.54609	-0.135492	1.45e-05
FCGR2A	NM_001136219	NM_001136219.1	+	1	161476160	161476636	22	Hypomethylated DMR	1	1	1	0.20902	0.34491	-0.135886	1.58e-08
MFN2	NM_001127660	NM_001127660.1	+	1	12038904	12039402	14	Hypomethylated DMR	1	0	0	0.38473	0.52108	-0.136355	9.92e-06
F11R	NM_016946	NM_016946.4	-	1	160991665	160991720	10	Hypomethylated DMR	1	0	0	0.33411	0.47061	-0.136508	0.00035184
EIF3I	NM_003757	NM_003757.3	+	1	32685862	32686871	24	Hypomethylated DMR	1	1	1	0.41916	0.55646	-0.137299	1.83e-08
C1orf87	NM_152377	NM_152377.2	-	1	60539670	60539898	15	Hypomethylated DMR	1	0	0	0.29673	0.43468	-0.137947	2.3e-05
REN	NM_000537	NM_000537.3	-	1	204134842	204135008	10	Hypomethylated DMR	1	0	1	0.55652	0.69447	-0.13795	0.0001929
WASF2	NM_001201404	NM_001201404.2	-	1	27817587	27817766	12	Hypomethylated DMR	1	0	0	0.60837	0.74668	-0.138312	0.00014742
NECTIN4	NM_030916	NM_030916.2	-	1	161059327	161059536	14	Hypomethylated DMR	1	1	0	0.25999	0.39883	-0.138844	0.00017059
OR6P1	NM_001160325	NM_001160325.1	-	1	158532606	158533368	24	Hypomethylated DMR	1	1	0	0.46096	0.60061	-0.139647	1.36e-07
CLIC4	NM_013943	NM_013943.2	+	1	25070671	25071038	28	Hypomethylated DMR	1	0	0	0.42564	0.56539	-0.139744	1.45e-07
EIF4G3	NM_003760	NM_003760.4	-	1	21436575	21437217	30	Hypomethylated DMR	1	0	1	0.52702	0.66721	-0.140193	8.88e-10
RABGGTB	NM_004582	NM_004582.3	+	1	76250916	76251110	14	Hypomethylated DMR	1	0	0	0.4329	0.57383	-0.140925	2.74e-06
LRRC8D	NM_018103	NM_018103.4	+	1	90287794	90289758	52	Hypomethylated DMR	1	0	1	0.38173	0.52273	-0.141001	5.91e-13
ADAMTSL4	NM_025008	NM_025008.4	+	1	150520604	150520871	31	Hypomethylated DMR	1	0	0	0.38953	0.53061	-0.141078	5.59e-09
TAS1R3	NM_152228	NM_152228.2	+	1	1267116	1267324	10	Hypomethylated DMR	1	1	1	0.33327	0.47435	-0.14108	0.00015699
SFN	NM_006142	NM_006142.3	+	1	27190036	27190246	21	Hypomethylated DMR	1	1	0	0.31314	0.45424	-0.1411	7.87e-06
TRIT1	NR_132414	NR_132414.1	-	1	40349587	40350303	42	Hypomethylated DMR	1	0	0	0.53298	0.67418	-0.141198	8.28e-15
MASP2	NM_006610	NM_006610.3	-	1	11106269	11106450	14	Hypomethylated DMR	1	0	1	0.59359	0.73588	-0.142287	0.00022439
FAF1	NM_007051	NM_007051.2	-	1	51426730	51426810	10	Hypomethylated DMR	1	0	0	0.53832	0.68091	-0.142587	6.58e-05
RCC2	NM_018715	NM_018715.3	-	1	17767236	17767289	10	Hypomethylated DMR	1	0	0	0.43897	0.58221	-0.143239	7.37e-05
RCC2	NM_018715	NM_018715.3	-	1	17767236	17767289	10	Hypomethylated DMR	1	0	0	0.43897	0.58221	-0.143239	7.37e-05
RIT1	NM_001256820	NM_001256820.1	-	1	155881933	155882109	16	Hypomethylated DMR	1	0	0	0.42559	0.56901	-0.143426	6.7e-07
PEX14	NM_004565	NM_004565.2	+	1	10534557	10534661	10	Hypomethylated DMR	1	0	0	0.46304	0.60727	-0.144231	0.00040264
INPP5B	NM_001297434	NM_001297434.1	-	1	38397955	38398713	29	Hypomethylated DMR	1	0	1	0.3912	0.53549	-0.144284	7.91e-14
TBCE	NM_001079515	NM_001079515.2	+	1	235531439	235531517	14	Hypomethylated DMR	1	0	1	0.32018	0.4654	-0.145215	3.34e-06
TBCE	NM_001079515	NM_001079515.2	+	1	235531439	235531517	14	Hypomethylated DMR	1	0	1	0.32018	0.4654	-0.145215	3.34e-06
TBCE	NM_001079515	NM_001079515.2	+	1	235531439	235531517	14	Hypomethylated DMR	1	0	1	0.32018	0.4654	-0.145215	3.34e-06
AXDND1	NM_144696	NM_144696.5	+	1	179334175	179334494	35	Hypomethylated DMR	1	0	0	0.2955	0.44082	-0.145319	1.9e-12
GABPB2	NM_144618	NM_144618.2	+	1	151043997	151044761	43	Hypomethylated DMR	1	0	1	0.36516	0.51061	-0.145451	1.27e-11
PIP5K1A	NM_001330689	NM_001330689.1	+	1	151169153	151170307	87	Hypomethylated DMR	1	0	0	0.29025	0.43756	-0.147313	1.05e-19
GABPB2	NM_001323913	NM_001323913.1	+	1	151042523	151042599	10	Hypomethylated DMR	1	0	0	0.24435	0.39212	-0.14777	9.75e-05
NADK	NM_001198995	NM_001198995.1	-	1	1690339	1690465	10	Hypomethylated DMR	1	0	1	0.25087	0.39986	-0.14899	8.54e-05
CREG1	NM_003851	NM_003851.2	-	1	167522065	167522241	15	Hypomethylated DMR	1	0	1	0.35461	0.50378	-0.149165	3.67e-07
PEX19	NR_036492	NR_036492.1	-	1	160255586	160255675	11	Hypomethylated DMR	1	0	0	0.37451	0.52408	-0.149575	0.00040967
TMEM201	NM_001010866	NM_001010866.3	+	1	9647797	9648094	14	Hypomethylated DMR	1	0	0	0.63309	0.78306	-0.14997	2.12e-05
ZNF644	NM_032186	NM_032186.4	-	1	91488425	91488999	16	Hypomethylated DMR	1	0	0	0.42321	0.57321	-0.149994	1.1e-06
SFPQ	NR_136702	NR_136702.1	-	1	35659479	35660588	61	Hypomethylated DMR	1	0	0	0.48797	0.6382	-0.150231	5.05e-21
TOE1	NM_025077	NM_025077.3	+	1	45803943	45804731	16	Hypomethylated DMR	1	1	1	0.55187	0.70229	-0.150419	3.03e-07
GJA8	NM_005267	NM_005267.4	+	1	147373538	147374189	21	Hypomethylated DMR	1	0	0	0.41019	0.56064	-0.150454	1.68e-06
BCAR3	NM_003567	NM_003567.3	-	1	94148126	94148300	18	Hypomethylated DMR	1	0	1	0.60045	0.75149	-0.151037	1.77e-06
CLK2	NM_001294339	NM_001294339.1	-	1	155243939	155244529	52	Hypomethylated DMR	1	0	0	0.46194	0.613	-0.15106	3.5e-15
CLK2	NM_001294339	NM_001294339.1	-	1	155243939	155244529	52	Hypomethylated DMR	1	0	0	0.46194	0.613	-0.15106	3.5e-15
UFC1	NM_016406	NM_016406.3	+	1	161122307	161122662	30	Hypomethylated DMR	1	0	0	0.54459	0.69583	-0.151234	2.6e-08
EDN2	NM_001956	NM_001956.4	-	1	41950089	41950363	17	Hypomethylated DMR	1	1	1	0.23498	0.38648	-0.151507	2.6e-06
OR2AK2	NM_001004491	NM_001004491.1	+	1	248128496	248129043	11	Hypomethylated DMR	1	1	1	0.42376	0.57571	-0.151949	0.00039642
NSL1	NM_001042549	NM_001042549.1	-	1	212964059	212964197	12	Hypomethylated DMR	1	0	1	0.29675	0.44948	-0.152733	3.69e-06
PERM1	NM_001291366	NM_001291366.1	-	1	917875	917917	10	Hypomethylated DMR	1	0	0	0.464	0.61766	-0.153663	2.74e-06
MAP1LC3C	NM_001004343	NM_001004343.2	-	1	242162206	242163099	35	Hypomethylated DMR	1	1	1	0.44604	0.60007	-0.154032	1.16e-12
NASP	NM_001195193	NM_001195193.1	+	1	46048514	46048694	15	Hypomethylated DMR	1	0	0	0.4207	0.57578	-0.155074	8.45e-06
TMEM63A	NM_014698	NM_014698.2	-	1	226071315	226072322	31	Hypomethylated DMR	1	0	0	0.44945	0.60466	-0.155212	1.41e-12
RPRD2	NM_001297673	NM_001297673.1	+	1	150335086	150335641	35	Hypomethylated DMR	1	0	0	0.33188	0.48712	-0.155241	3.66e-13
FAAP20	NM_001282671	NM_001282671.1	-	1	2125337	2125501	15	Hypomethylated DMR	1	1	1	0.31095	0.46631	-0.155362	2.84e-06
KLHL12	NM_001303051	NM_001303051.1	-	1	202897056	202897671	20	Hypomethylated DMR	1	1	1	0.56412	0.71952	-0.155401	2.68e-09
DCLRE1B	NM_022836	NM_022836.3	+	1	114448708	114448823	10	Hypomethylated DMR	1	0	1	0.35715	0.51318	-0.156023	4e-05
S100A12	NM_005621	NM_005621.1	-	1	153347769	153347820	10	Hypomethylated DMR	1	0	1	0.50685	0.66318	-0.156333	7.65e-07
MNDA	NM_002432	NM_002432.1	+	1	158800872	158801272	10	Hypomethylated DMR	1	1	0	0.40134	0.558	-0.156655	0.00015792
HEATR1	NM_018072	NM_018072.5	-	1	236768416	236768687	32	Hypomethylated DMR	1	0	0	0.44205	0.59892	-0.15687	5.47e-10
NLRP3	NM_001079821	NM_001079821.2	+	1	247578766	247578860	10	Hypomethylated DMR	1	0	0	0.43475	0.59269	-0.157942	1.61e-06
TTLL10	NM_001130045	NM_001130045.1	+	1	1110185	1110491	30	Hypomethylated DMR	1	0	1	0.60008	0.75871	-0.158626	1.77e-12
NRDC	NM_001242361	NM_001242361.1	-	1	52342656	52342785	13	Hypomethylated DMR	1	0	1	0.57794	0.74073	-0.16279	6.96e-07
MTARC1	NM_022746	NM_022746.3	+	1	220960934	220961558	40	Hypomethylated DMR	1	0	1	0.31243	0.47844	-0.166013	7.37e-16
CNKSR1	NM_001297648	NM_001297648.1	+	1	26503724	26503884	19	Hypomethylated DMR	1	0	0	0.27773	0.44455	-0.166821	4.31e-09
LAD1	NM_005558	NM_005558.3	-	1	201367705	201367906	10	Hypomethylated DMR	1	0	1	0.42824	0.59525	-0.167015	5.26e-06
ZNF687	NM_001304764	NM_001304764.1	+	1	151253040	151253343	13	Hypomethylated DMR	1	0	1	0.41297	0.58015	-0.167178	0.00014802
RNF186	NM_019062	NM_019062.1	-	1	20142496	20142765	10	Hypomethylated DMR	1	0	0	0.52699	0.69648	-0.169488	2.45e-05
ENO1	NM_001201483	NM_001201483.1	-	1	8931186	8931689	14	Hypomethylated DMR	1	1	1	0.39091	0.56079	-0.169887	9.03e-10
INTS3	NM_001324475	NM_001324475.1	+	1	153699320	153699821	30	Hypomethylated DMR	1	0	0	0.41537	0.58536	-0.169992	5.39e-14
INTS3	NM_001324475	NM_001324475.1	+	1	153699320	153699821	30	Hypomethylated DMR	1	0	0	0.41537	0.58536	-0.169992	5.39e-14
MSH4	NM_002440	NM_002440.3	+	1	76263405	76263722	16	Hypomethylated DMR	1	0	1	0.6106	0.7818	-0.171203	3.83e-07
SLC2A7	NM_207420	NM_207420.2	-	1	9086865	9087208	10	Hypomethylated DMR	1	0	0	0.53906	0.71386	-0.174801	0.00016616
SDHB	NM_003000	NM_003000.2	-	1	17381452	17381957	32	Hypomethylated DMR	1	0	0	0.4363	0.61112	-0.174825	2.66e-15
SEMA4A	NM_001193300	NM_001193300.1	+	1	156123185	156123500	17	Hypomethylated DMR	1	1	1	0.36005	0.53797	-0.177915	1.38e-08
INAVA	NM_001142569	NM_001142569.2	+	1	200863945	200864321	23	Hypomethylated DMR	1	1	1	0.296	0.47544	-0.179436	4.45e-09
TAS1R3	NM_152228	NM_152228.2	+	1	1265990	1266179	10	Hypomethylated DMR	1	0	0	0.41255	0.59249	-0.179942	5.07e-08
VWA5B1	NM_001039500	NM_001039500.2	+	1	20617338	20617457	10	Hypomethylated DMR	1	1	0	0.33281	0.51322	-0.180411	6.49e-05
ANGEL2	NR_125333	NR_125333.1	-	1	213189952	213190013	10	Hypomethylated DMR	1	0	0	0.38422	0.56501	-0.180789	1.84e-05
VAV3	NM_001079874	NM_001079874.1	-	1	108230615	108230808	16	Hypomethylated DMR	1	0	1	0.41935	0.60073	-0.181379	4.85e-09
TAS1R3	NM_152228	NM_152228.2	+	1	1266346	1266573	10	Hypomethylated DMR	1	0	0	0.3518	0.53784	-0.186042	1.68e-07
LAX1	NM_001282878	NM_001282878.1	+	1	203739117	203739373	10	Hypomethylated DMR	1	0	1	0.4615	0.64819	-0.186687	2.13e-07
NECTIN4	NM_030916	NM_030916.2	-	1	161059243	161059327	10	Hypomethylated DMR	1	1	0	0.25008	0.43843	-0.188342	6.1e-07
EIF2D	NM_001201478	NM_001201478.1	-	1	206786379	206786538	10	Hypomethylated DMR	1	0	0	0.45072	0.63914	-0.188428	2.35e-06
RPS8	NM_001012	NM_001012.1	+	1	45240356	45240488	16	Hypomethylated DMR	1	0	0	0.44932	0.64444	-0.195128	2.16e-10
MPL	NM_005373	NM_005373.2	+	1	43802534	43803261	16	Hypomethylated DMR	1	0	0	0.45724	0.6556	-0.198361	1.43e-08
ACOT7	NM_181864	NM_181864.2	-	1	6446094	6446217	10	Hypomethylated DMR	1	0	1	0.33564	0.53493	-0.199291	6.91e-08
MTOR	NM_004958	NM_004958.3	-	1	11323414	11323535	15	Hypomethylated DMR	1	0	0	0.32283	0.52575	-0.202922	1.85e-10
C1orf56	NM_017860	NM_017860.4	+	1	151019466	151019732	29	Hypomethylated DMR	1	1	0	0.37586	0.59513	-0.219267	7.3e-15
TOR1AIP1	NM_015602	NM_015602.3	+	1	179850120	179850204	10	Hypomethylated DMR	1	0	0	0.3924	0.61328	-0.220878	2.2e-06
MAGOH	NM_002370	NM_002370.3	-	1	53704978	53705332	10	Hypomethylated DMR	1	1	1	0.47928	0.70711	-0.227829	3.11e-10
KCNE4	NM_080671	NM_080671.3	+	2	223917181	223917773	28	Hypermethylated DMR	1	1	1	0.42106	0.21983	0.201232	3.77e-13
PRKAG3	NM_017431	NM_017431.2	-	2	219696338	219696433	10	Hypermethylated DMR	1	0	1	0.61184	0.413	0.198841	2.82e-06
GPR55	NM_005683	NM_005683.3	-	2	231789650	231789742	10	Hypermethylated DMR	1	0	1	0.673	0.47945	0.193544	1.15e-06
CRYGD	NM_006891	NM_006891.3	-	2	208989345	208989470	10	Hypermethylated DMR	1	0	1	0.42243	0.24691	0.175517	4.49e-06
CRYGD	NM_006891	NM_006891.3	-	2	208989345	208989470	10	Hypermethylated DMR	1	0	1	0.42243	0.24691	0.175517	4.49e-06
HOXD4	NM_014621	NM_014621.2	+	2	177016837	177017352	10	Hypermethylated DMR	1	1	1	0.52791	0.35673	0.171179	1.58e-05
THAP4	NM_001164356	NM_001164356.1	-	2	242556993	242557329	10	Hypermethylated DMR	1	0	1	0.65791	0.49874	0.159166	4.7e-08
FZD7	NM_003507	NM_003507.1	+	2	202900121	202900286	10	Hypermethylated DMR	1	1	0	0.35314	0.20081	0.152331	9.18e-05
ADAM23	NM_003812	NM_003812.3	+	2	207307141	207307407	10	Hypermethylated DMR	1	0	0	0.40238	0.25152	0.15086	3.75e-05
GYPC	NM_016815	NM_016815.3	+	2	127413419	127413592	12	Hypermethylated DMR	1	1	0	0.3742	0.2235	0.150705	1.4e-06
SLC38A11	NM_001199148	NM_001199148.1	-	2	165811707	165811816	12	Hypermethylated DMR	1	1	1	0.38363	0.23356	0.150078	4.23e-06
PTH2R	NM_001309516	NM_001309516.1	+	2	209224422	209224658	13	Hypermethylated DMR	1	1	0	0.72854	0.58138	0.147156	3.04e-05
ARHGAP25	NM_014882	NM_014882.2	+	2	69001901	69001992	10	Hypermethylated DMR	1	1	1	0.30851	0.16282	0.145695	2.25e-06
GLB1L	NM_001286427	NM_001286427.1	-	2	220108337	220108496	12	Hypermethylated DMR	1	1	1	0.53837	0.39333	0.145034	2.31e-05
CCDC141	NM_173648	NM_173648.3	-	2	179914482	179915033	21	Hypermethylated DMR	1	1	1	0.483	0.33934	0.143666	9.05e-09
HOXD12	NM_021193	NM_021193.3	+	2	176964958	176965228	12	Hypermethylated DMR	1	1	1	0.39789	0.25442	0.14347	3.01e-06
RAMP1	NM_001308353	NM_001308353.1	+	2	238769133	238769910	45	Hypermethylated DMR	1	0	1	0.49357	0.3505	0.143064	2.37e-10
BIN1	NM_001320634	NM_001320634.1	-	2	127838958	127839710	31	Hypermethylated DMR	1	1	1	0.5794	0.43861	0.140792	5.21e-09
EMILIN1	NM_007046	NM_007046.3	+	2	27302255	27302681	12	Hypermethylated DMR	1	0	1	0.58872	0.45081	0.137905	0.00052095
INPP5D	NM_001017915	NM_001017915.2	+	2	233924851	233924905	10	Hypermethylated DMR	1	1	0	0.53719	0.39969	0.137503	2.8e-05
INPP5D	NM_001017915	NM_001017915.2	+	2	233924851	233924905	10	Hypermethylated DMR	1	1	0	0.53719	0.39969	0.137503	2.8e-05
DGKD	NM_003648	NM_003648.2	+	2	234296806	234296871	10	Hypermethylated DMR	1	1	1	0.50546	0.36802	0.137437	0.00014086
DGKD	NM_003648	NM_003648.2	+	2	234296806	234296871	10	Hypermethylated DMR	1	1	1	0.50546	0.36802	0.137437	0.00014086
ARHGAP25	NM_001166276	NM_001166276.1	+	2	69002320	69002469	13	Hypermethylated DMR	1	1	1	0.45739	0.32053	0.136854	2.35e-05
VAMP5	NM_006634	NM_006634.2	+	2	85811207	85811414	17	Hypermethylated DMR	1	0	0	0.39563	0.26114	0.134495	3.93e-05
DES	NM_001927	NM_001927.3	+	2	220283858	220284043	10	Hypermethylated DMR	1	0	1	0.57967	0.44646	0.133209	5.07e-05
LIMS2	NM_001161404	NM_001161404.1	-	2	128439159	128439399	19	Hypermethylated DMR	1	1	0	0.44947	0.31663	0.132841	8.97e-08
FHL2	NM_201557	NM_201557.3	-	2	106054990	106055396	10	Hypermethylated DMR	1	1	0	0.54222	0.40995	0.132278	0.00020618
FNDC4	NM_022823	NM_022823.2	-	2	27718616	27718813	10	Hypermethylated DMR	1	0	0	0.62294	0.49242	0.130513	0.00058945
DYSF	NM_001130979	NM_001130979.1	+	2	71681375	71681628	18	Hypermethylated DMR	1	0	1	0.48435	0.35486	0.129487	3.11e-06
HPCAL1	NM_001258357	NM_001258357.1	+	2	10469538	10469982	15	Hypermethylated DMR	1	0	1	0.66341	0.53426	0.129149	5.99e-06
HOXD10	NM_002148	NM_002148.3	+	2	176980836	176981172	26	Hypermethylated DMR	1	0	0	0.27832	0.1492	0.129127	2.01e-12
CMKLR2	NM_001261453	NM_001261453.1	-	2	207081554	207082547	25	Hypermethylated DMR	1	1	1	0.58691	0.45805	0.12886	2.62e-06
CMKLR2	NM_001261453	NM_001261453.1	-	2	207081554	207082547	25	Hypermethylated DMR	1	1	1	0.58691	0.45805	0.12886	2.62e-06
HOXD10	NM_002148	NM_002148.3	+	2	176982134	176982239	10	Hypermethylated DMR	1	1	0	0.3337	0.20552	0.128178	0.0010051
NXPH2	NM_007226	NM_007226.2	-	2	139538447	139538530	10	Hypermethylated DMR	1	0	0	0.31906	0.19142	0.127636	0.00011521
CACNB4	NM_001330117	NM_001330117.1	-	2	152829909	152830666	28	Hypermethylated DMR	1	1	1	0.54102	0.4139	0.127115	1.94e-08
ZAP70	NM_001079	NM_001079.3	+	2	98329690	98330062	17	Hypermethylated DMR	1	1	0	0.63995	0.51298	0.126965	7.54e-07
LY75-CD302	NM_001198759	NM_001198759.1	-	2	160760395	160760635	21	Hypermethylated DMR	1	0	1	0.32563	0.19868	0.126953	2.1e-06
LBX2	NM_001282430	NM_001282430.1	-	2	74726136	74726450	23	Hypermethylated DMR	1	0	1	0.23879	0.11331	0.125483	1.4e-07
BZW1	NM_014670	NM_014670.3	+	2	201675530	201675778	10	Hypermethylated DMR	1	0	1	0.42607	0.30098	0.125085	0.00078353
KCNIP3	NM_013434	NM_013434.4	+	2	95963342	95963537	11	Hypermethylated DMR	1	0	1	0.54004	0.41498	0.125057	7.83e-05
ACTG2	NM_001199893	NM_001199893.1	+	2	74120051	74120216	10	Hypermethylated DMR	1	1	1	0.65875	0.53401	0.124744	0.00030152
TP53I3	NM_001206802	NM_001206802.2	-	2	24306479	24306761	13	Hypermethylated DMR	1	0	1	0.4189	0.29454	0.124355	3.68e-05
CAPG	NM_001320732	NM_001320732.1	-	2	85635525	85636035	18	Hypermethylated DMR	1	0	1	0.51239	0.3885	0.123889	8.81e-05
TCF23	NM_175769	NM_175769.2	+	2	27372088	27372583	10	Hypermethylated DMR	1	1	1	0.5901	0.4666	0.123497	0.00099059
PKDCC	NM_138370	NM_138370.2	+	2	42276108	42277182	35	Hypermethylated DMR	1	0	1	0.47185	0.34841	0.12344	1.43e-10
EVX2	NM_001080458	NM_001080458.1	-	2	176948180	176948253	11	Hypermethylated DMR	1	1	0	0.28218	0.15888	0.123292	1.59e-05
FN1	NM_212482	NM_212482.2	-	2	216299041	216300271	39	Hypermethylated DMR	1	1	1	0.34916	0.22659	0.12257	4.83e-10
EVX2	NM_001080458	NM_001080458.1	-	2	176949017	176949294	10	Hypermethylated DMR	1	0	0	0.47164	0.34958	0.12206	0.00036203
VAMP5	NM_006634	NM_006634.2	+	2	85811939	85812120	15	Hypermethylated DMR	1	0	1	0.39237	0.27095	0.121427	7.76e-06
LTBP1	NM_000627	NM_000627.3	+	2	33360482	33361221	19	Hypermethylated DMR	1	0	1	0.49031	0.36896	0.121356	0.00022157
SPEG	NM_001173476	NM_001173476.1	+	2	220325715	220326455	28	Hypermethylated DMR	1	1	1	0.46493	0.34451	0.120425	2.47e-06
DES	NM_001927	NM_001927.3	+	2	220280398	220282518	37	Hypermethylated DMR	1	0	0	0.58782	0.46773	0.120092	3.74e-09
GAREM2	NM_001191033	NM_001191033.1	+	2	26402610	26402647	10	Hypermethylated DMR	1	0	1	0.33926	0.21977	0.11949	0.0022418
STON1-GTF2A1L	NM_001198594	NM_001198594.1	+	2	48808113	48809168	14	Hypermethylated DMR	1	1	0	0.68878	0.56942	0.119357	4.37e-06
LIMS2	NM_001161404	NM_001161404.1	-	2	128438697	128438987	15	Hypermethylated DMR	1	1	1	0.48359	0.36469	0.118892	0.00087603
ICOS	NM_012092	NM_012092.3	+	2	204801412	204801674	12	Hypermethylated DMR	1	1	1	0.65989	0.54214	0.117744	0.0015474
GYPC	NM_001256584	NM_001256584.1	+	2	127414170	127414803	34	Hypermethylated DMR	1	0	1	0.33698	0.21941	0.117566	1.48e-10
SIX3	NM_005413	NM_005413.3	+	2	45169797	45170191	14	Hypermethylated DMR	1	1	1	0.26301	0.14553	0.117475	3.93e-06
HOXD10	NM_002148	NM_002148.3	+	2	176981409	176981940	23	Hypermethylated DMR	1	1	0	0.38609	0.26877	0.11732	2.78e-07
LPIN1	NM_001261428	NM_001261428.1	+	2	11816910	11817923	52	Hypermethylated DMR	1	1	1	0.50317	0.38652	0.116659	1.98e-10
GREB1	NM_148903	NM_148903.2	+	2	11679872	11680095	10	Hypermethylated DMR	1	1	1	0.49467	0.37808	0.116591	0.0064265
GPR35	NM_001195381	NM_001195381.1	+	2	241545073	241545392	10	Hypermethylated DMR	1	0	1	0.72042	0.60387	0.116542	0.017111
GLB1L	NM_001286427	NM_001286427.1	-	2	220108129	220108251	15	Hypermethylated DMR	1	1	1	0.55272	0.43673	0.115985	0.0074319
FRZB	NM_001463	NM_001463.3	-	2	183730845	183730934	12	Hypermethylated DMR	1	1	0	0.42879	0.31442	0.114373	1.91e-06
AOX1	NM_001159	NM_001159.3	+	2	201451159	201451481	28	Hypermethylated DMR	1	0	1	0.43098	0.31664	0.114338	5.93e-07
TRIM54	NM_187841	NM_187841.2	+	2	27504671	27505593	23	Hypermethylated DMR	1	1	0	0.66703	0.553	0.114027	2.35e-07
ALPI	NM_001631	NM_001631.4	+	2	233320966	233321306	16	Hypermethylated DMR	1	1	1	0.80177	0.68796	0.113807	8.21e-06
RAPGEF4	NM_001282900	NM_001282900.1	+	2	173724477	173725486	23	Hypermethylated DMR	1	1	1	0.49516	0.38136	0.113806	6.58e-06
METTL5	NM_001293187	NM_001293187.1	-	2	170682118	170682288	10	Hypermethylated DMR	1	0	0	0.70833	0.59465	0.113682	0.0045575
CD207	NM_015717	NM_015717.4	-	2	71061905	71062316	10	Hypermethylated DMR	1	0	1	0.65637	0.54293	0.113437	0.0017426
DCTN1	NM_004082	NM_004082.4	-	2	74607132	74607278	10	Hypermethylated DMR	1	1	1	0.5025	0.38967	0.112837	7.88e-05
DYSF	NM_001130986	NM_001130986.1	+	2	71692985	71693301	27	Hypermethylated DMR	1	0	1	0.35076	0.23804	0.112717	7.15e-07
CD8B	NM_004931	NM_004931.4	-	2	87089633	87089920	10	Hypermethylated DMR	1	0	1	0.59602	0.48351	0.112512	0.0011837
CNNM4	NM_020184	NM_020184.3	+	2	97427530	97428064	40	Hypermethylated DMR	1	1	0	0.77229	0.6603	0.111989	1.22e-05
SIX3	NM_005413	NM_005413.3	+	2	45169547	45169609	10	Hypermethylated DMR	1	1	0	0.18118	0.069479	0.111698	0.00025238
SLC38A11	NM_001199148	NM_001199148.1	-	2	165811890	165812160	13	Hypermethylated DMR	1	1	0	0.36753	0.25614	0.111393	0.0015706
FAM124B	NM_024785	NM_024785.2	-	2	225266580	225266981	28	Hypermethylated DMR	1	1	0	0.41265	0.30254	0.110111	6.06e-07
RESP18	NM_001007089	NM_001007089.3	-	2	220196840	220197046	10	Hypermethylated DMR	1	0	1	0.51842	0.40907	0.109359	0.0043904
CXCR2	NM_001557	NM_001557.3	+	2	218990179	218990691	18	Hypermethylated DMR	1	0	1	0.55948	0.45023	0.109255	0.00012031
MGAT4A	NM_001160154	NM_001160154.1	-	2	99279903	99280497	23	Hypermethylated DMR	1	1	1	0.73576	0.62652	0.10924	7.9e-07
PTPRN	NM_002846	NM_002846.3	-	2	220174282	220174465	10	Hypermethylated DMR	1	1	0	0.33519	0.2262	0.108994	0.00024927
TANC1	NM_001145909	NM_001145909.1	+	2	159823984	159824146	13	Hypermethylated DMR	1	0	0	0.45528	0.34665	0.108635	0.00076899
ICA1L	NM_001288624	NM_001288624.1	-	2	203693809	203693867	10	Hypermethylated DMR	1	1	1	0.88845	0.78025	0.108201	0.00042701
AFF3	NM_001025108	NM_001025108.1	-	2	100721996	100723429	59	Hypermethylated DMR	1	1	1	0.53026	0.42207	0.108187	1.19e-10
KCNE4	NM_080671	NM_080671.3	+	2	223915522	223916149	16	Hypermethylated DMR	1	0	0	0.53654	0.42858	0.107956	0.00031884
DGKD	NM_003648	NM_003648.2	+	2	234297006	234297238	10	Hypermethylated DMR	1	1	1	0.60003	0.49212	0.107906	0.00016621
DGKD	NM_003648	NM_003648.2	+	2	234297006	234297238	10	Hypermethylated DMR	1	1	1	0.60003	0.49212	0.107906	0.00016621
TUBA4A	NM_001278552	NM_001278552.1	-	2	220119657	220119931	10	Hypermethylated DMR	1	0	1	0.54195	0.43443	0.107514	0.0017138
FER1L5	NM_001293083	NM_001293083.1	+	2	97308579	97308969	10	Hypermethylated DMR	1	1	1	0.60878	0.50138	0.107403	0.0080632
ITPRIPL1	NM_001324490	NM_001324490.1	+	2	96991499	96991937	28	Hypermethylated DMR	1	1	1	0.41322	0.3062	0.107015	2.89e-06
CRACDL	NM_207362	NM_207362.2	-	2	99553459	99553890	10	Hypermethylated DMR	1	0	0	0.29727	0.19039	0.106884	0.0071005
GCKR	NM_001486	NM_001486.3	+	2	27719215	27719544	10	Hypermethylated DMR	1	0	0	0.66754	0.56086	0.10668	0.001394
TMEM169	NM_001142310	NM_001142310.1	+	2	216947083	216947350	11	Hypermethylated DMR	1	0	1	0.31439	0.20791	0.106476	0.012752
GPBAR1	NM_001321950	NM_001321950.1	+	2	219124262	219124433	10	Hypermethylated DMR	1	1	0	0.49918	0.39277	0.106412	0.0097592
EVX2	NM_001080458	NM_001080458.1	-	2	176948596	176948724	14	Hypermethylated DMR	1	1	0	0.37	0.264	0.106003	0.0011423
DYSF	NM_001130982	NM_001130982.1	+	2	71694429	71694932	10	Hypermethylated DMR	1	0	1	0.31649	0.21084	0.105647	0.0013593
METTL21A	NM_001330134	NM_001330134.1	-	2	208491667	208491857	13	Hypermethylated DMR	1	0	0	0.37041	0.26497	0.105446	0.0035188
SMYD1	NM_001330364	NM_001330364.1	+	2	88367136	88367408	10	Hypermethylated DMR	1	1	0	0.72463	0.61969	0.104939	8.53e-05
TANK	NM_133484	NM_133484.1	+	2	161992649	161993364	13	Hypermethylated DMR	1	0	0	0.3864	0.28153	0.104874	0.019033
CDCA7	NM_145810	NM_145810.2	+	2	174218644	174218829	10	Hypermethylated DMR	1	0	0	0.35476	0.25002	0.104737	0.0046349
HPCAL1	NM_001258357	NM_001258357.1	+	2	10470142	10470344	11	Hypermethylated DMR	1	1	1	0.53124	0.42661	0.104634	0.0048285
CALCRL	NM_005795	NM_005795.5	-	2	188311835	188312333	11	Hypermethylated DMR	1	0	1	0.39533	0.29082	0.104509	0.005661
EVX2	NM_001080458	NM_001080458.1	-	2	176948342	176948368	10	Hypermethylated DMR	1	1	0	0.20205	0.098032	0.104016	2.86e-06
PDCD1	NM_005018	NM_005018.2	-	2	242800168	242800511	12	Hypermethylated DMR	1	0	1	0.75102	0.64758	0.103438	0.0013496
PDCD1	NM_005018	NM_005018.2	-	2	242800168	242800511	12	Hypermethylated DMR	1	0	1	0.75102	0.64758	0.103438	0.0013496
CCDC150	NM_001080539	NM_001080539.1	+	2	197503656	197503744	10	Hypermethylated DMR	1	0	0	0.76103	0.65786	0.103169	0.029519
PCYOX1	NM_016297	NM_016297.3	+	2	70484293	70484380	10	Hypermethylated DMR	1	0	0	0.65381	0.55081	0.102998	0.030142
TRAF3IP1	NM_001139490	NM_001139490.1	+	2	239228182	239228362	10	Hypermethylated DMR	1	0	0	0.72176	0.61891	0.102851	0.0056532
UXS1	NM_001253876	NM_001253876.1	-	2	106754595	106755070	18	Hypermethylated DMR	1	1	1	0.69645	0.59376	0.10269	3.11e-05
SP110	NM_001185015	NM_001185015.1	-	2	231090328	231090531	13	Hypermethylated DMR	1	1	0	0.55815	0.45559	0.102559	0.00019054
KCNJ3	NM_001260509	NM_001260509.1	+	2	155555347	155555484	16	Hypermethylated DMR	1	1	0	0.30053	0.19797	0.102555	9.07e-06
LTBP1	NM_000627	NM_000627.3	+	2	33359687	33360022	18	Hypermethylated DMR	1	1	1	0.53331	0.43095	0.102355	0.00025518
CASP8	NM_033356	NM_033356.3	+	2	202126062	202126518	22	Hypermethylated DMR	1	0	1	0.64836	0.54629	0.102066	3.62e-08
SLC9A2	NM_003048	NM_003048.5	+	2	103234520	103235182	24	Hypermethylated DMR	1	0	0	0.32955	0.228	0.10155	2.03e-05
CAPN14	NM_001145122	NM_001145122.1	-	2	31439686	31440010	10	Hypermethylated DMR	1	0	1	0.67151	0.57009	0.101422	0.00075812
CYRIA	NM_030797	NM_030797.3	-	2	16845148	16846569	32	Hypermethylated DMR	1	0	1	0.46924	0.36819	0.101045	6.91e-05
KCNIP3	NM_013434	NM_013434.4	+	2	95962142	95962565	12	Hypermethylated DMR	1	0	0	0.60411	0.50313	0.100987	0.00056787
FAHD2B	NM_001320849	NM_001320849.1	-	2	97761125	97761233	11	Hypermethylated DMR	1	0	0	0.31166	0.21094	0.100721	0.0051843
SP100	NM_001206704	NM_001206704.1	+	2	231282368	231282896	15	Hypermethylated DMR	1	1	1	0.57213	0.47152	0.100611	0.00089104
MATN3	NM_002381	NM_002381.4	-	2	20213060	20213333	16	Hypermethylated DMR	1	0	0	0.6398	0.53936	0.100438	0.0037094
TCF23	NM_175769	NM_175769.2	+	2	27371515	27371807	13	Hypermethylated DMR	1	0	0	0.6834	0.5831	0.100303	0.0021439
BCL2L11	NM_207002	NM_207002.3	+	2	111877104	111877774	67	Hypermethylated DMR	1	0	0	0.29187	0.19163	0.10024	2.23e-12
GPR35	NM_005301	NM_005301.3	+	2	241564519	241564994	20	Hypermethylated DMR	1	1	1	0.34041	0.24024	0.100174	7.15e-06
PDCD1	NM_005018	NM_005018.2	-	2	242801659	242802165	37	Hypermethylated DMR	1	0	0	0.28033	0.18018	0.100155	2.59e-06
PDCD1	NM_005018	NM_005018.2	-	2	242801659	242802165	37	Hypermethylated DMR	1	0	0	0.28033	0.18018	0.100155	2.59e-06
TMEM163	NM_030923	NM_030923.4	-	2	135475449	135475607	18	Hypermethylated DMR	1	0	1	0.24192	0.14186	0.100064	7.9e-05
SPEG	NM_005876	NM_005876.4	+	2	220299385	220299537	10	Hypomethylated DMR	1	0	0	0.15691	0.25713	-0.100213	0.0054681
PJVK	NM_001042702	NM_001042702.3	+	2	179316817	179316977	19	Hypomethylated DMR	1	0	1	0.4747	0.57498	-0.100282	0.0066618
SLC3A1	NM_000341	NM_000341.3	+	2	44501958	44502239	13	Hypomethylated DMR	1	0	0	0.56258	0.66345	-0.100876	8.5e-05
KCNH7	NM_173162	NM_173162.2	-	2	163695656	163695756	10	Hypomethylated DMR	1	0	0	0.058847	0.16058	-0.101735	3.18e-06
TFCP2L1	NM_014553	NM_014553.2	-	2	122041740	122041987	14	Hypomethylated DMR	1	0	1	0.16752	0.26948	-0.10196	4.66e-05
CAPG	NM_001747	NM_001747.3	-	2	85637672	85638087	16	Hypomethylated DMR	1	1	1	0.47271	0.57528	-0.102562	0.00060262
KIF3C	NM_002254	NM_002254.6	-	2	26204436	26204573	10	Hypomethylated DMR	1	1	0	0.44273	0.54534	-0.102611	0.011168
SLC9A2	NM_003048	NM_003048.5	+	2	103236770	103237106	24	Hypomethylated DMR	1	0	1	0.24071	0.34362	-0.102909	6.29e-05
DHRS9	NM_001142270	NM_001142270.1	+	2	169927921	169928252	10	Hypomethylated DMR	1	0	1	0.39989	0.50291	-0.103018	0.0022772
CYP20A1	NM_177538	NM_177538.2	+	2	204102648	204103125	26	Hypomethylated DMR	1	0	0	0.48073	0.58407	-0.103334	8.41e-07
IGFBP2	NM_001313990	NM_001313990.1	+	2	217523310	217523603	10	Hypomethylated DMR	1	0	1	0.56602	0.66936	-0.103343	0.002996
UGT1A6	NM_205862	NM_205862.1	+	2	234600423	234600743	10	Hypomethylated DMR	1	1	1	0.6252	0.7286	-0.1034	0.0083872
UCN	NM_003353	NM_003353.3	-	2	27531967	27532023	10	Hypomethylated DMR	1	0	0	0.6777	0.78152	-0.103819	0.0098765
SGPP2	NM_001320834	NM_001320834.1	+	2	223288205	223288698	21	Hypomethylated DMR	1	0	0	0.24473	0.34878	-0.104045	1.43e-05
ZRANB3	NM_001286569	NM_001286569.1	-	2	136287406	136287579	12	Hypomethylated DMR	1	0	1	0.36813	0.47224	-0.104108	0.0030172
EXOC6B	NM_001321734	NM_001321734.1	-	2	73054077	73054479	25	Hypomethylated DMR	1	0	0	0.49189	0.59604	-0.104153	4.53e-05
NRBP1	NM_001321357	NM_001321357.1	+	2	27650665	27650802	10	Hypomethylated DMR	1	1	0	0.31834	0.42259	-0.104253	0.020003
SPEGNB	NM_001286811	NM_001286811.1	+	2	220361175	220361290	12	Hypomethylated DMR	1	1	1	0.54479	0.64948	-0.104694	0.00084999
SLC3A1	NM_000341	NM_000341.3	+	2	44502978	44503833	18	Hypomethylated DMR	1	1	1	0.3253	0.43004	-0.104732	0.0013547
LYPD6B	NM_001317006	NM_001317006.1	+	2	149894471	149894767	15	Hypomethylated DMR	1	0	0	0.33137	0.43627	-0.104902	0.00069535
SPRED2	NM_181784	NM_181784.2	-	2	65660447	65660592	14	Hypomethylated DMR	1	0	0	0.17973	0.28503	-0.105302	0.00031334
STARD7	NM_020151	NM_020151.3	-	2	96875481	96875647	10	Hypomethylated DMR	1	0	1	0.59934	0.7051	-0.10576	0.0033552
RAB17	NM_022449	NM_022449.3	-	2	238498558	238499782	41	Hypomethylated DMR	1	1	1	0.35485	0.46063	-0.105774	1.14e-08
KRCC1	NM_016618	NM_016618.2	-	2	88354284	88354381	17	Hypomethylated DMR	1	0	1	0.20724	0.31312	-0.105877	0.00036226
MYO7B	NM_001080527	NM_001080527.1	+	2	128293318	128293472	10	Hypomethylated DMR	1	1	1	0.42071	0.52677	-0.106058	0.012669
RFX8	NM_001145664	NM_001145664.1	-	2	102091607	102091755	10	Hypomethylated DMR	1	0	0	0.2007	0.30687	-0.106164	8.41e-05
MTX2	NM_001006635	NM_001006635.2	+	2	177135000	177135579	26	Hypomethylated DMR	1	1	1	0.37351	0.47969	-0.106177	9.71e-05
PROC	NM_000312	NM_000312.3	+	2	128175905	128176122	13	Hypomethylated DMR	1	1	1	0.65112	0.75791	-0.106789	6.68e-05
BAZ2B	NR_110586	NR_110586.1	-	2	160567480	160567976	10	Hypomethylated DMR	1	0	1	0.40887	0.51572	-0.106853	0.0032172
BAZ2B	NR_110586	NR_110586.1	-	2	160567480	160567976	10	Hypomethylated DMR	1	0	1	0.40887	0.51572	-0.106853	0.0032172
COLEC11	NM_001255985	NM_001255985.1	+	2	3649207	3649370	13	Hypomethylated DMR	1	0	1	0.35443	0.46195	-0.107524	0.0010825
ERCC3	NM_000122	NM_000122.1	-	2	128052432	128052799	14	Hypomethylated DMR	1	0	0	0.52686	0.63446	-0.1076	0.002798
MFF	NM_020194	NM_020194.5	+	2	228191473	228192024	17	Hypomethylated DMR	1	0	1	0.6697	0.77752	-0.107813	0.00066624
RTN4	NM_001321863	NM_001321863.1	-	2	55272752	55273230	13	Hypomethylated DMR	1	0	1	0.4124	0.52055	-0.108149	0.0013093
ITSN2	NM_001348186	NM_001348186.1	-	2	24583953	24584082	18	Hypomethylated DMR	1	0	0	0.35381	0.4626	-0.108799	0.00052344
ANKMY1	NM_001282771	NM_001282771.1	-	2	241496247	241496615	19	Hypomethylated DMR	1	1	1	0.2511	0.36046	-0.109353	3.13e-05
IQCA1	NR_073043	NR_073043.1	-	2	237415310	237415734	21	Hypomethylated DMR	1	0	1	0.61035	0.72067	-0.110322	1.76e-05
KCNF1	NM_002236	NM_002236.4	+	2	11051414	11051602	17	Hypomethylated DMR	1	0	0	0.2575	0.36797	-0.110466	5.15e-07
MYT1L	NM_015025	NM_015025.3	-	2	2335908	2336106	12	Hypomethylated DMR	1	0	0	0.52124	0.6318	-0.110566	0.0039742
ACSL3	NM_203372	NM_203372.1	+	2	223724525	223724755	10	Hypomethylated DMR	1	0	0	0.36732	0.47806	-0.110743	2.53e-05
LCLAT1	NM_001002257	NM_001002257.2	+	2	30669596	30669864	10	Hypomethylated DMR	1	0	0	0.13999	0.2512	-0.111214	0.0029288
CAPG	NM_001256139	NM_001256139.1	-	2	85640224	85640500	19	Hypomethylated DMR	1	0	1	0.28967	0.40096	-0.111293	3.37e-05
NAT8B	NR_132338	NR_132338.1	-	2	73928781	73929892	22	Hypomethylated DMR	1	0	0	0.46109	0.57299	-0.111896	1.47e-06
COBLL1	NM_001278460	NM_001278460.1	-	2	165699348	165699684	10	Hypomethylated DMR	1	0	1	0.53632	0.64894	-0.112623	0.035341
TFCP2L1	NM_014553	NM_014553.2	-	2	122043243	122043485	24	Hypomethylated DMR	1	0	0	0.41554	0.52837	-0.112831	1.58e-05
GPR17	NM_001161415	NM_001161415.1	+	2	128404190	128404324	10	Hypomethylated DMR	1	0	1	0.3575	0.47055	-0.113042	0.0019545
TNS1	NM_001308022	NM_001308022.1	-	2	218784055	218784206	10	Hypomethylated DMR	1	0	1	0.56765	0.68094	-0.113289	0.0023023
OSR1	NM_145260	NM_145260.2	-	2	19558925	19559194	10	Hypomethylated DMR	1	0	0	0.21749	0.33136	-0.113875	1.55e-06
G6PC2	NM_001081686	NM_001081686.1	+	2	169757560	169757900	10	Hypomethylated DMR	1	1	0	0.46547	0.57961	-0.114141	0.0037192
G6PC2	NM_001081686	NM_001081686.1	+	2	169757560	169757900	10	Hypomethylated DMR	1	1	0	0.46547	0.57961	-0.114141	0.0037192
RFTN2	NM_144629	NM_144629.2	-	2	198541389	198541814	10	Hypomethylated DMR	1	0	0	0.53541	0.64966	-0.114257	0.00061547
IL1RL2	NM_003854	NM_003854.2	+	2	102803515	102803624	10	Hypomethylated DMR	1	1	1	0.30898	0.42324	-0.114258	0.0063273
ITGB6	NM_000888	NM_000888.4	-	2	161056357	161056650	18	Hypomethylated DMR	1	1	1	0.36055	0.47539	-0.114839	8.51e-06
MAIP1	NM_024520	NM_024520.2	+	2	200818907	200819117	22	Hypomethylated DMR	1	0	1	0.48706	0.60255	-0.115495	7.48e-06
MGAT4A	NM_012214	NM_012214.2	-	2	99348435	99348773	12	Hypomethylated DMR	1	0	0	0.3034	0.41898	-0.115579	0.00080469
FAM161A	NM_001201543	NM_001201543.1	-	2	62080202	62080341	20	Hypomethylated DMR	1	0	1	0.2604	0.37608	-0.115678	4.7e-06
FNDC4	NM_022823	NM_022823.2	-	2	27717280	27717420	12	Hypomethylated DMR	1	1	1	0.38848	0.50437	-0.115889	0.00022678
NGEF	NM_001114090	NM_001114090.1	-	2	233793548	233794121	18	Hypomethylated DMR	1	0	1	0.43091	0.54692	-0.116013	0.0020601
METTL5	NM_014168	NM_014168.3	-	2	170680108	170680664	15	Hypomethylated DMR	1	0	1	0.50242	0.61881	-0.11639	0.00085772
ACADL	NM_001608	NM_001608.3	-	2	211090548	211090685	18	Hypomethylated DMR	1	0	0	0.39666	0.51325	-0.116591	1.54e-05
LYPD6B	NM_001317004	NM_001317004.1	+	2	149933533	149933821	10	Hypomethylated DMR	1	0	1	0.33071	0.44804	-0.117332	0.0028334
CATIP	NM_001320865	NM_001320865.1	+	2	219221660	219222376	27	Hypomethylated DMR	1	1	1	0.30835	0.42569	-0.117335	1.46e-09
MYT1L	NM_001329851	NM_001329851.1	-	2	2334476	2335146	29	Hypomethylated DMR	1	1	1	0.4694	0.58679	-0.117389	1.32e-07
KLF11	NM_001177718	NM_001177718.1	+	2	10185186	10186140	59	Hypomethylated DMR	1	0	1	0.59705	0.71468	-0.117632	2.92e-13
CCNYL1	NM_152523	NM_152523.2	+	2	208574532	208575410	61	Hypomethylated DMR	1	0	0	0.39362	0.51209	-0.118469	1.45e-09
CERKL	NM_001030311	NM_001030311.2	-	2	182520829	182520920	10	Hypomethylated DMR	1	0	1	0.49932	0.61788	-0.118558	0.0048313
RAB17	NR_033308	NR_033308.1	-	2	238500062	238500663	41	Hypomethylated DMR	1	0	0	0.34893	0.46763	-0.118703	4.59e-10
NOP58	NM_015934	NM_015934.4	+	2	203129377	203129734	22	Hypomethylated DMR	1	0	0	0.43491	0.55377	-0.118861	2.33e-05
DPP10	NM_001321912	NM_001321912.1	+	2	115219241	115219534	10	Hypomethylated DMR	1	1	1	0.45905	0.57838	-0.119325	0.0050005
THNSL2	NM_001244678	NM_001244678.1	+	2	88469346	88469449	20	Hypomethylated DMR	1	0	0	0.52547	0.64555	-0.120081	1.16e-06
C2orf50	NM_182500	NM_182500.2	+	2	11273434	11274374	52	Hypomethylated DMR	1	1	1	0.20749	0.32757	-0.120083	7.65e-14
SLC3A1	NM_000341	NM_000341.3	+	2	44502324	44502846	26	Hypomethylated DMR	1	1	0	0.38522	0.50564	-0.120428	3.32e-05
CYP27A1	NM_000784	NM_000784.3	+	2	219645563	219645639	10	Hypomethylated DMR	1	0	0	0.65841	0.77925	-0.120845	0.0017894
MRPL33	NM_145330	NM_145330.2	+	2	27993595	27993675	12	Hypomethylated DMR	1	0	0	0.65015	0.77113	-0.120982	0.00098642
COLEC11	NM_001255989	NM_001255989.1	+	2	3653230	3653686	29	Hypomethylated DMR	1	1	1	0.33996	0.46102	-0.121055	2.73e-08
THADA	NM_001271644	NM_001271644.1	-	2	43824051	43824221	13	Hypomethylated DMR	1	0	0	0.3718	0.4936	-0.121797	0.00037782
KRCC1	NM_001304526	NM_001304526.1	-	2	88355783	88357601	55	Hypomethylated DMR	1	0	0	0.47295	0.59523	-0.12228	6.91e-11
GPD2	NM_001083112	NM_001083112.2	+	2	157290892	157291462	15	Hypomethylated DMR	1	0	0	0.51424	0.63676	-0.122522	8.57e-05
C2orf81	NM_001316766	NM_001316766.1	-	2	74647813	74648205	18	Hypomethylated DMR	1	0	1	0.35243	0.47496	-0.12253	0.00010592
ARHGEF4	NM_032995	NM_032995.2	+	2	131675487	131675673	18	Hypomethylated DMR	1	0	1	0.53625	0.65883	-0.122588	6.5e-06
GPBAR1	NM_170699	NM_170699.2	+	2	219125513	219126018	12	Hypomethylated DMR	1	1	1	0.33768	0.46028	-0.122601	0.00022079
DTNB	NM_001256308	NM_001256308.2	-	2	25872786	25873396	14	Hypomethylated DMR	1	1	1	0.57264	0.69577	-0.123122	1.1e-05
PLEKHA3	NM_019091	NM_019091.3	+	2	179344082	179344557	18	Hypomethylated DMR	1	0	0	0.42538	0.54876	-0.123384	1.95e-05
ZNF512	NM_001271318	NM_001271318.1	+	2	27806816	27806905	10	Hypomethylated DMR	1	0	1	0.5482	0.67172	-0.123512	0.0009377
CEBPZOS	NR_136316	NR_136316.1	+	2	37424573	37424753	13	Hypomethylated DMR	1	0	1	0.43533	0.55888	-0.12355	0.0024645
PCGF1	NM_032673	NM_032673.2	-	2	74733531	74734098	21	Hypomethylated DMR	1	1	1	0.39978	0.52348	-0.123707	3.51e-06
STK11IP	NM_052902	NM_052902.3	+	2	220461440	220461798	12	Hypomethylated DMR	1	0	0	0.43664	0.56118	-0.124542	0.00033673
C2orf78	NM_001080474	NM_001080474.1	+	2	74010543	74010861	30	Hypomethylated DMR	1	0	0	0.3211	0.44598	-0.124874	2.7e-11
NABP1	NR_131917	NR_131917.1	+	2	192554320	192554727	10	Hypomethylated DMR	1	0	0	0.34071	0.46569	-0.124979	0.0015886
IFT172	NM_015662	NM_015662.2	-	2	27711765	27711859	13	Hypomethylated DMR	1	0	1	0.46923	0.59422	-0.124986	1.1e-05
LNPK	NR_130941	NR_130941.1	-	2	176867885	176868921	22	Hypomethylated DMR	1	0	0	0.57701	0.70208	-0.125069	5.63e-07
TTLL4	NM_014640	NM_014640.4	+	2	219576538	219577406	34	Hypomethylated DMR	1	0	1	0.59146	0.71732	-0.125856	7.01e-13
ITSN2	NM_001348186	NM_001348186.1	-	2	24584313	24584940	33	Hypomethylated DMR	1	0	0	0.50042	0.62647	-0.126049	9.98e-09
PELI1	NM_020651	NM_020651.3	-	2	64371982	64372543	18	Hypomethylated DMR	1	0	0	0.40167	0.52779	-0.126124	2.71e-05
SUPT7L	NM_001282732	NM_001282732.1	-	2	27887540	27887997	24	Hypomethylated DMR	1	1	1	0.52984	0.656	-0.12616	2.54e-07
SULT1C3	NM_001008743	NM_001008743.2	+	2	108857445	108857776	10	Hypomethylated DMR	1	0	1	0.65467	0.78084	-0.126174	0.00016374
LIMS1	NM_001193484	NM_001193484.1	+	2	109236046	109237112	29	Hypomethylated DMR	1	0	1	0.46974	0.59636	-0.126611	2.14e-08
SNRPG	NM_001317171	NM_001317171.1	-	2	70521782	70521931	15	Hypomethylated DMR	1	0	0	0.45404	0.5808	-0.126768	0.0015697
EXOC6B	NM_001321734	NM_001321734.1	-	2	73053490	73053910	14	Hypomethylated DMR	1	0	0	0.48271	0.60968	-0.126968	0.00012883
WDR54	NM_001320824	NM_001320824.1	+	2	74649642	74649715	12	Hypomethylated DMR	1	0	1	0.36226	0.48945	-0.127194	0.0023108
ANKRD53	NM_001115116	NM_001115116.1	+	2	71205265	71205468	14	Hypomethylated DMR	1	0	0	0.1278	0.25501	-0.127203	3.64e-07
B3GNT7	NM_145236	NM_145236.2	+	2	232259280	232260143	35	Hypomethylated DMR	1	0	0	0.38336	0.51204	-0.12868	9.51e-09
METAP1D	NM_001322279	NM_001322279.1	+	2	172865673	172866004	16	Hypomethylated DMR	1	0	1	0.46836	0.59717	-0.128806	1.16e-06
TMEM37	NM_183240	NM_183240.2	+	2	120188439	120188682	28	Hypomethylated DMR	1	0	0	0.34349	0.47362	-0.130125	2.46e-08
POTEF	NM_001099771	NM_001099771.2	-	2	130885859	130886896	37	Hypomethylated DMR	1	1	1	0.41074	0.54098	-0.130238	6.35e-10
B3GNT7	NM_145236	NM_145236.2	+	2	232261237	232261578	14	Hypomethylated DMR	1	0	1	0.42294	0.55384	-0.130893	0.0035442
PHOSPHO2	NM_001199286	NM_001199286.1	+	2	170551817	170552143	34	Hypomethylated DMR	1	0	1	0.4829	0.614	-0.131099	1.17e-07
SLC35F5	NM_001330316	NM_001330316.1	-	2	114515075	114515140	12	Hypomethylated DMR	1	0	0	0.27383	0.40563	-0.131806	4e-06
TPO	NM_001206745	NM_001206745.1	+	2	1417127	1417183	10	Hypomethylated DMR	1	0	0	0.50736	0.63981	-0.132447	0.00017623
TPO	NM_001206745	NM_001206745.1	+	2	1417127	1417183	10	Hypomethylated DMR	1	0	0	0.50736	0.63981	-0.132447	0.00017623
FAM178B	NM_001172667	NM_001172667.1	-	2	97561216	97561555	10	Hypomethylated DMR	1	0	1	0.40741	0.53988	-0.13247	9.16e-06
CXCR2	NM_001557	NM_001557.3	+	2	218991595	218992185	29	Hypomethylated DMR	1	0	1	0.39226	0.52484	-0.132579	1.02e-09
NAT8	NM_003960	NM_003960.3	-	2	73869274	73869811	14	Hypomethylated DMR	1	1	1	0.43605	0.56893	-0.132881	0.00025477
ALPP	NM_001632	NM_001632.4	+	2	233243203	233243439	10	Hypomethylated DMR	1	1	0	0.45056	0.58364	-0.133086	8.67e-05
CYS1	NM_001037160	NM_001037160.2	-	2	10221345	10222973	64	Hypomethylated DMR	1	0	0	0.38799	0.52174	-0.133755	6.8e-20
SNRPG	NM_001317167	NM_001317167.1	-	2	70519101	70519624	39	Hypomethylated DMR	1	0	1	0.56457	0.69998	-0.135418	1.41e-08
OR6B3	NM_173351	NM_173351.1	-	2	240983981	240984556	10	Hypomethylated DMR	1	1	0	0.50204	0.63766	-0.135621	8.8e-05
ESPNL	NM_194312	NM_194312.3	+	2	239007611	239008053	26	Hypomethylated DMR	1	1	0	0.34207	0.47798	-0.135911	5.02e-08
MSH6	NM_001281492	NM_001281492.1	+	2	48009207	48009430	23	Hypomethylated DMR	1	0	0	0.42186	0.55783	-0.135975	1.25e-07
SLC11A1	NM_000578	NM_000578.3	+	2	219246921	219246985	10	Hypomethylated DMR	1	1	0	0.42628	0.56239	-0.13611	0.0023428
PROM2	NM_001321070	NM_001321070.1	+	2	95940436	95940628	14	Hypomethylated DMR	1	1	1	0.39343	0.53027	-0.136842	0.00012441
IMMT	NM_001100170	NM_001100170.1	-	2	86423286	86423635	29	Hypomethylated DMR	1	0	0	0.42935	0.56634	-0.13699	3.23e-08
DGUOK	NR_134895	NR_134895.1	+	2	74152296	74153416	41	Hypomethylated DMR	1	0	0	0.36691	0.50434	-0.137421	1.49e-13
EPB41L5	NM_001184939	NM_001184939.2	+	2	120769547	120769824	30	Hypomethylated DMR	1	0	0	0.47731	0.61474	-0.137432	5.04e-10
PNKD	NM_022572	NM_022572.4	+	2	219186707	219187464	51	Hypomethylated DMR	1	0	1	0.33006	0.46777	-0.137711	1.1e-15
MOB1A	NM_001317110	NM_001317110.1	-	2	74406660	74406861	10	Hypomethylated DMR	1	0	0	0.33399	0.4718	-0.13781	2.96e-05
ECRG4	NM_032411	NM_032411.2	+	2	106682827	106682889	10	Hypomethylated DMR	1	0	1	0.355	0.49285	-0.137847	1.86e-05
C1D	NM_173177	NM_173177.2	-	2	68290771	68291334	32	Hypomethylated DMR	1	0	0	0.35958	0.49747	-0.137894	1.38e-11
CLIP4	NM_001287528	NM_001287528.1	+	2	29319339	29320167	27	Hypomethylated DMR	1	0	0	0.52705	0.66613	-0.139088	1.68e-09
NDUFS1	NM_001199984	NM_001199984.1	-	2	207022590	207022937	22	Hypomethylated DMR	1	0	1	0.42519	0.56495	-0.13976	3.38e-09
NDUFS1	NM_001199984	NM_001199984.1	-	2	207022590	207022937	22	Hypomethylated DMR	1	0	1	0.42519	0.56495	-0.13976	3.38e-09
LDAH	NM_001282722	NM_001282722.1	-	2	21023632	21023916	15	Hypomethylated DMR	1	0	0	0.43399	0.57465	-0.140662	1.08e-06
EFHD1	NM_001243252	NM_001243252.1	+	2	233469726	233470147	26	Hypomethylated DMR	1	0	0	0.55658	0.69794	-0.141363	9.48e-10
ZFAND2B	NM_138802	NM_138802.2	+	2	220072438	220073083	28	Hypomethylated DMR	1	1	1	0.24261	0.38518	-0.142575	3.14e-12
ICA1L	NM_001288622	NM_001288622.1	-	2	203737157	203737788	45	Hypomethylated DMR	1	0	0	0.47702	0.6198	-0.142777	9.5e-13
VWA3B	NM_144992	NM_144992.4	+	2	98703973	98704110	18	Hypomethylated DMR	1	0	1	0.24519	0.38817	-0.142978	4e-09
ERFE	NM_001291832	NM_001291832.1	+	2	239065914	239067164	57	Hypomethylated DMR	1	0	0	0.41504	0.55812	-0.143079	2.76e-15
MYT1L	NM_001329845	NM_001329845.1	-	2	2327691	2327832	11	Hypomethylated DMR	1	1	1	0.53298	0.67682	-0.143842	4.8e-05
NBEAL1	NM_001114132	NM_001114132.1	+	2	203880331	203880477	14	Hypomethylated DMR	1	0	1	0.45057	0.59557	-0.144999	1.85e-05
STK36	NM_001243313	NM_001243313.1	+	2	219535787	219535870	12	Hypomethylated DMR	1	0	1	0.42217	0.56871	-0.146544	9.81e-07
CAB39	NM_016289	NM_016289.3	+	2	231576560	231576873	29	Hypomethylated DMR	1	0	0	0.39549	0.54216	-0.14667	8.19e-09
NDUFA10	NM_001322019	NM_001322019.1	-	2	240965508	240965678	12	Hypomethylated DMR	1	0	0	0.26904	0.41677	-0.147724	1.09e-05
ACOXL	NM_001142807	NM_001142807.1	+	2	111489616	111489705	12	Hypomethylated DMR	1	0	0	0.43403	0.58194	-0.147906	1.88e-06
ANKZF1	NM_001042410	NM_001042410.1	+	2	220095499	220095607	10	Hypomethylated DMR	1	0	1	0.43154	0.57988	-0.148335	2.17e-05
RTN4	NM_001321863	NM_001321863.1	-	2	55274187	55274423	14	Hypomethylated DMR	1	0	1	0.47304	0.62219	-0.149158	1.81e-07
SMARCAL1	NM_014140	NM_014140.3	+	2	217276743	217276827	10	Hypomethylated DMR	1	0	0	0.32121	0.47118	-0.149978	1.43e-05
COMMD1	NM_001321781	NM_001321781.1	+	2	62116518	62116742	12	Hypomethylated DMR	1	0	1	0.47169	0.62178	-0.150089	0.00011948
UGT1A6	NM_205862	NM_205862.1	+	2	234599987	234600259	10	Hypomethylated DMR	1	0	1	0.50054	0.65076	-0.150218	0.00016162
CFAP221	NR_073132	NR_073132.1	+	2	120302672	120303112	20	Hypomethylated DMR	1	0	1	0.30349	0.45375	-0.150263	2e-10
EIF4E2	NM_001330202	NM_001330202.1	+	2	233416353	233416623	11	Hypomethylated DMR	1	0	1	0.31737	0.46841	-0.151045	2.89e-05
MOGAT1	NM_058165	NM_058165.2	+	2	223535155	223535850	21	Hypomethylated DMR	1	0	0	0.34561	0.49751	-0.151899	7.75e-11
POLR2D	NM_004805	NM_004805.3	-	2	128616355	128616825	37	Hypomethylated DMR	1	0	0	0.35987	0.51218	-0.152308	1.19e-14
FAHD2B	NM_001320848	NM_001320848.1	-	2	97759015	97759915	38	Hypomethylated DMR	1	0	1	0.50055	0.65433	-0.15378	1.27e-14
PAX8	NM_013992	NM_013992.3	-	2	114036530	114036663	10	Hypomethylated DMR	1	0	0	0.23618	0.39038	-0.154196	0.00078379
GMCL1	NM_178439	NM_178439.4	+	2	70055135	70056064	24	Hypomethylated DMR	1	0	0	0.44514	0.59937	-0.154226	1.16e-10
UGT1A6	NM_001072	NM_001072.3	+	2	234601234	234601893	20	Hypomethylated DMR	1	1	1	0.44973	0.60422	-0.154485	9.03e-08
ARPC2	NM_152862	NM_152862.2	+	2	219080832	219081165	16	Hypomethylated DMR	1	0	0	0.56002	0.71546	-0.155434	9.23e-11
PAIP2B	NM_020459	NM_020459.1	-	2	71455044	71455140	10	Hypomethylated DMR	1	0	0	0.40638	0.56224	-0.155861	1.65e-06
RTKN	NM_001015055	NM_001015055.1	-	2	74668440	74668508	12	Hypomethylated DMR	1	0	1	0.19922	0.35596	-0.156736	7.89e-08
IAH1	NM_001320858	NM_001320858.1	+	2	9615774	9616148	27	Hypomethylated DMR	1	1	1	0.44776	0.60471	-0.156955	1.18e-08
NMI	NM_004688	NM_004688.2	-	2	152145479	152145528	10	Hypomethylated DMR	1	0	1	0.24248	0.40052	-0.158045	4.08e-06
STON1-GTF2A1L	NM_172311	NM_172311.2	+	2	48794610	48795312	32	Hypomethylated DMR	1	0	1	0.5017	0.66074	-0.159035	1.55e-12
RIF1	NM_001177663	NM_001177663.1	+	2	152265909	152266058	13	Hypomethylated DMR	1	0	0	0.38419	0.54413	-0.159937	3.97e-06
GORASP2	NM_001201428	NM_001201428.1	+	2	171784719	171785051	18	Hypomethylated DMR	1	1	0	0.30447	0.46834	-0.163866	6.42e-09
WDSUB1	NM_152528	NM_152528.2	-	2	160142084	160142415	19	Hypomethylated DMR	1	0	1	0.38595	0.55064	-0.164693	7.77e-08
NEU4	NM_001167600	NM_001167600.2	+	2	242749257	242749394	17	Hypomethylated DMR	1	0	0	0.35192	0.51685	-0.164929	1.77e-08
NEU4	NM_001167600	NM_001167600.2	+	2	242749257	242749394	17	Hypomethylated DMR	1	0	0	0.35192	0.51685	-0.164929	1.77e-08
CCDC142	NM_032779	NM_032779.3	-	2	74710873	74711153	14	Hypomethylated DMR	1	0	1	0.39192	0.55798	-0.166062	1.42e-06
SH3YL1	NR_104226	NR_104226.1	-	2	263012	263237	14	Hypomethylated DMR	1	0	1	0.42732	0.59494	-0.167617	4.22e-11
EXOC6B	NM_001321734	NM_001321734.1	-	2	73053939	73054077	10	Hypomethylated DMR	1	0	0	0.4105	0.57828	-0.167777	7.4e-06
RMDN2	NM_001322212	NM_001322212.1	+	2	38150661	38151806	64	Hypomethylated DMR	1	0	0	0.38554	0.55735	-0.171811	1.4e-24
DIS3L2	NM_001257281	NM_001257281.1	+	2	232827212	232827387	12	Hypomethylated DMR	1	0	1	0.34285	0.51491	-0.172061	4.56e-07
GRB14	NM_004490	NM_004490.2	-	2	165478853	165479219	12	Hypomethylated DMR	1	0	0	0.37908	0.55287	-0.173789	1.39e-07
ZC3H8	NM_032494	NM_032494.2	-	2	113013080	113013155	15	Hypomethylated DMR	1	0	0	0.47916	0.65582	-0.17666	8.62e-07
DPY30	NM_001321210	NM_001321210.1	-	2	32263995	32264070	15	Hypomethylated DMR	1	0	1	0.37372	0.55257	-0.178851	1.14e-08
ECRG4	NM_032411	NM_032411.2	+	2	106682979	106683259	10	Hypomethylated DMR	1	0	1	0.35302	0.53633	-0.183314	2.53e-06
SCRN3	NM_024583	NM_024583.4	+	2	175261245	175261419	20	Hypomethylated DMR	1	0	1	0.36658	0.55044	-0.183858	4.87e-11
TMBIM1	NM_001321430	NM_001321430.1	-	2	219154092	219154313	14	Hypomethylated DMR	1	0	1	0.47158	0.65709	-0.185507	5.38e-08
SLC3A1	NM_000341	NM_000341.3	+	2	44502261	44502324	11	Hypomethylated DMR	1	0	0	0.41792	0.60624	-0.188319	3.54e-06
SLC3A1	NM_000341	NM_000341.3	+	2	44502856	44502978	12	Hypomethylated DMR	1	1	0	0.33845	0.52859	-0.190132	2.15e-05
PAX8	NM_003466	NM_003466.3	-	2	114036280	114036467	10	Hypomethylated DMR	1	1	1	0.18453	0.37536	-0.190827	5.04e-07
NEU4	NM_001167600	NM_001167600.2	+	2	242749776	242750040	19	Hypomethylated DMR	1	0	0	0.51533	0.70758	-0.192247	1.18e-12
NEU4	NM_001167600	NM_001167600.2	+	2	242749776	242750040	19	Hypomethylated DMR	1	0	0	0.51533	0.70758	-0.192247	1.18e-12
RTKN	NM_001015055	NM_001015055.1	-	2	74669796	74669950	16	Hypomethylated DMR	1	0	0	0.33403	0.52976	-0.195725	2.75e-09
M1AP	NM_138804	NM_138804.4	-	2	74874584	74875215	50	Hypomethylated DMR	1	1	1	0.40155	0.60055	-0.199001	3.09e-21
USP39	NR_046347	NR_046347.1	+	2	85830961	85831017	10	Hypomethylated DMR	1	0	1	0.29885	0.5122	-0.213355	4e-09
C2orf42	NM_017880	NM_017880.1	-	2	70419023	70419108	15	Hypomethylated DMR	1	0	0	0.4458	0.66598	-0.220178	1.14e-09
MASP1	NM_001879	NM_001879.5	-	3	187009319	187009702	19	Hypermethylated DMR	1	1	1	0.44052	0.27126	0.169257	5.72e-10
DPPA4	NM_018189	NM_018189.3	-	3	109055243	109055627	25	Hypermethylated DMR	1	0	1	0.3915	0.22546	0.16604	9.82e-14
PDZRN3	NM_001303140	NM_001303140.1	-	3	73610856	73610947	10	Hypermethylated DMR	1	0	1	0.65326	0.49186	0.161403	1.95e-05
CHRD	NM_001304473	NM_001304473.1	+	3	184098757	184098946	10	Hypermethylated DMR	1	1	1	0.40828	0.25439	0.153884	3.56e-05
CLDN11	NM_005602	NM_005602.5	+	3	170137441	170137634	24	Hypermethylated DMR	1	0	1	0.35051	0.19699	0.153526	1.25e-07
ARHGEF3	NM_001289698	NM_001289698.1	-	3	56951448	56952502	27	Hypermethylated DMR	1	0	1	0.62856	0.47655	0.152007	1.25e-10
BTLA	NM_181780	NM_181780.3	-	3	112217203	112217763	15	Hypermethylated DMR	1	0	1	0.77791	0.62604	0.151872	1.24e-10
MITF	NM_006722	NM_006722.2	+	3	69813874	69814404	10	Hypermethylated DMR	1	0	1	0.43601	0.28511	0.150904	2.58e-06
PARP15	NM_001308320	NM_001308320.1	+	3	122296368	122296505	17	Hypermethylated DMR	1	1	0	0.45632	0.30549	0.150826	2.23e-08
KALRN	NR_028136	NR_028136.2	+	3	123813089	123813956	49	Hypermethylated DMR	1	1	1	0.59757	0.45002	0.147546	1.71e-16
C3orf80	NM_001168214	NM_001168214.1	+	3	159942494	159942665	13	Hypermethylated DMR	1	0	0	0.50355	0.3572	0.146351	1.06e-09
GHSR	NM_198407	NM_198407.2	-	3	172165773	172165900	16	Hypermethylated DMR	1	1	0	0.39089	0.2455	0.145386	6.45e-08
ARHGEF26	NM_015595	NM_015595.3	+	3	153839975	153840354	24	Hypermethylated DMR	1	1	0	0.28972	0.14473	0.144996	5.91e-10
ARHGEF26	NM_015595	NM_015595.3	+	3	153839975	153840354	24	Hypermethylated DMR	1	1	0	0.28972	0.14473	0.144996	5.91e-10
GHSR	NM_004122	NM_004122.2	-	3	172167148	172167313	13	Hypermethylated DMR	1	0	0	0.45081	0.30606	0.14475	9.45e-05
MAPKAPK3	NM_001243926	NM_001243926.1	+	3	50650121	50650411	15	Hypermethylated DMR	1	1	1	0.50557	0.36513	0.140438	0.00023329
GHSR	NM_004122	NM_004122.2	-	3	172166895	172167014	13	Hypermethylated DMR	1	0	0	0.44267	0.30254	0.140127	1.55e-06
WNT5A	NM_001256105	NM_001256105.1	-	3	55514420	55515027	13	Hypermethylated DMR	1	1	1	0.56479	0.4252	0.139589	0.00069423
GHSR	NM_004122	NM_004122.2	-	3	172166323	172166643	22	Hypermethylated DMR	1	0	0	0.3233	0.18553	0.137769	5.01e-09
GHSR	NM_198407	NM_198407.2	-	3	172165481	172165593	12	Hypermethylated DMR	1	1	0	0.36829	0.2312	0.137097	4.33e-07
SLC51A	NM_152672	NM_152672.5	+	3	195943444	195943847	11	Hypermethylated DMR	1	1	1	0.62975	0.49333	0.136418	0.00069598
ARHGEF3	NM_019555	NM_019555.2	-	3	56834982	56835283	12	Hypermethylated DMR	1	0	1	0.48893	0.35338	0.135554	5.1e-05
PCOLCE2	NM_013363	NM_013363.3	-	3	142608301	142608672	14	Hypermethylated DMR	1	0	0	0.3862	0.25134	0.134864	8.09e-07
GPR149	NM_001038705	NM_001038705.1	-	3	154146557	154146591	13	Hypermethylated DMR	1	1	0	0.2605	0.12665	0.133855	1.88e-08
TREX1	NM_016381	NM_016381.5	+	3	48507904	48508078	10	Hypermethylated DMR	1	1	1	0.27182	0.13854	0.133278	0.00012352
TIPARP	NM_001184718	NM_001184718.1	+	3	156394398	156395291	10	Hypermethylated DMR	1	1	1	0.68181	0.55001	0.131801	6.57e-05
FOXP1	NM_001244814	NM_001244814.1	-	3	71295140	71295484	24	Hypermethylated DMR	1	0	1	0.65024	0.52118	0.129065	7.28e-10
WWTR1	NM_001168278	NM_001168278.1	-	3	149420675	149421448	10	Hypermethylated DMR	1	1	1	0.67305	0.54495	0.128096	0.00035864
KLHL6	NM_130446	NM_130446.2	-	3	183273441	183274081	26	Hypermethylated DMR	1	1	0	0.61566	0.48774	0.127922	2.5e-12
CASR	NM_001178065	NM_001178065.1	+	3	121903610	121903644	12	Hypermethylated DMR	1	0	1	0.29897	0.17121	0.12776	1.09e-06
MYRIP	NM_015460	NM_015460.3	+	3	39852081	39852115	10	Hypermethylated DMR	1	0	1	0.34237	0.21497	0.127395	0.0075392
TRANK1	NM_014831	NM_014831.2	-	3	36986731	36986861	19	Hypermethylated DMR	1	0	0	0.33396	0.20714	0.126827	1e-06
TM4SF19-DYNLT2B	NR_037950	NR_037950.1	-	3	196064895	196065189	12	Hypermethylated DMR	1	1	1	0.76851	0.64184	0.126667	0.00097384
ARHGEF3	NM_001289698	NM_001289698.1	-	3	56950343	56950936	24	Hypermethylated DMR	1	1	1	0.5845	0.45819	0.126302	5.31e-07
TMEM108	NM_001282865	NM_001282865.1	+	3	132843479	132843694	10	Hypermethylated DMR	1	1	1	0.34358	0.21799	0.125593	0.00066861
GPR149	NM_001038705	NM_001038705.1	-	3	154146879	154146910	10	Hypermethylated DMR	1	1	0	0.26615	0.14098	0.125173	2.38e-07
ESYT3	NM_001322834	NM_001322834.1	+	3	138151941	138152961	43	Hypermethylated DMR	1	0	0	0.57515	0.4517	0.123447	6.32e-14
COLQ	NM_005677	NM_005677.3	-	3	15563045	15563253	12	Hypermethylated DMR	1	1	0	0.47645	0.35486	0.121593	2.2e-05
CLDN11	NM_001185056	NM_001185056.1	+	3	170139160	170139387	13	Hypermethylated DMR	1	0	1	0.6279	0.50666	0.121247	5.69e-05
VILL	NM_015873	NM_015873.3	+	3	38035295	38035569	22	Hypermethylated DMR	1	1	1	0.22008	0.099225	0.120858	9e-06
COL6A6	NM_001102608	NM_001102608.1	+	3	130279842	130280297	10	Hypermethylated DMR	1	0	1	0.5837	0.46617	0.117536	0.0045897
TTC14	NM_133462	NM_133462.3	+	3	180319385	180319620	18	Hypermethylated DMR	1	0	0	0.43162	0.3147	0.116918	0.00027407
FOXP1	NM_001244816	NM_001244816.1	-	3	71592259	71592305	10	Hypermethylated DMR	1	0	1	0.4813	0.36517	0.116138	0.00050539
LZTFL1	NM_001276378	NM_001276378.1	-	3	45957053	45957665	24	Hypermethylated DMR	1	1	0	0.42646	0.31083	0.115632	5.62e-07
PPM1M	NM_001122870	NM_001122870.2	+	3	52280252	52280472	14	Hypermethylated DMR	1	1	1	0.32164	0.20717	0.11447	5.06e-05
GP5	NM_004488	NM_004488.2	-	3	194118923	194119264	27	Hypermethylated DMR	1	1	1	0.26993	0.15619	0.113732	1.47e-08
SCHIP1	NM_001197109	NM_001197109.1	+	3	159557830	159557997	18	Hypermethylated DMR	1	1	1	0.38406	0.27074	0.113323	0.00032748
SCHIP1	NM_001197109	NM_001197109.1	+	3	159557830	159557997	18	Hypermethylated DMR	1	1	1	0.38406	0.27074	0.113323	0.00032748
LRRC15	NM_001135057	NM_001135057.2	-	3	194089350	194089587	15	Hypermethylated DMR	1	0	1	0.59591	0.48268	0.113232	4.27e-05
LRRC3B	NM_001317810	NM_001317810.1	+	3	26666634	26666800	10	Hypermethylated DMR	1	1	1	0.51675	0.40371	0.113044	0.027829
TRAK1	NM_014965	NM_014965.4	+	3	42201373	42201794	14	Hypermethylated DMR	1	1	1	0.5051	0.3926	0.112498	9.2e-05
MOBP	NR_103505	NR_103505.1	+	3	39509080	39509981	18	Hypermethylated DMR	1	1	1	0.63774	0.52613	0.111609	4.84e-05
ECE2	NM_001037324	NM_001037324.2	+	3	183993441	183993682	10	Hypermethylated DMR	1	0	1	0.33451	0.22315	0.111364	0.001453
GPR171	NM_013308	NM_013308.3	-	3	150920194	150921052	28	Hypermethylated DMR	1	1	1	0.74889	0.63781	0.111081	4.99e-11
RARRES1	NM_206963	NM_206963.1	-	3	158449424	158449578	13	Hypermethylated DMR	1	0	1	0.4931	0.38311	0.109991	0.00013569
SLC6A11	NM_001317406	NM_001317406.1	+	3	10858675	10858953	13	Hypermethylated DMR	1	0	1	0.66249	0.55261	0.109885	0.0033723
PLSCR4	NM_001177304	NM_001177304.1	-	3	145969532	145969728	11	Hypermethylated DMR	1	0	0	0.54835	0.43895	0.109397	0.0023667
CRYBG3	NM_153605	NM_153605.3	+	3	97541773	97542107	12	Hypermethylated DMR	1	0	1	0.39748	0.2883	0.109179	0.0010664
ZNF502	NM_033210	NM_033210.4	+	3	44754587	44754845	10	Hypermethylated DMR	1	0	1	0.69265	0.58476	0.107896	0.019738
ZNF502	NM_033210	NM_033210.4	+	3	44754587	44754845	10	Hypermethylated DMR	1	0	1	0.69265	0.58476	0.107896	0.019738
POPDC2	NM_001308333	NM_001308333.1	-	3	119379413	119380013	10	Hypermethylated DMR	1	1	0	0.63272	0.52524	0.10748	0.0017635
SEMA3F	NM_001318800	NM_001318800.1	+	3	50197237	50198627	41	Hypermethylated DMR	1	0	1	0.64617	0.53889	0.107283	2.12e-09
MOBP	NR_103506	NR_103506.1	+	3	39507880	39508530	10	Hypermethylated DMR	1	0	0	0.68812	0.58088	0.107238	0.002424
GCSAM	NM_001190259	NM_001190259.1	-	3	111851995	111852243	10	Hypermethylated DMR	1	1	0	0.54915	0.44234	0.10681	0.00060287
GCSAM	NM_001190259	NM_001190259.1	-	3	111851995	111852243	10	Hypermethylated DMR	1	1	0	0.54915	0.44234	0.10681	0.00060287
ATP13A5	NM_198505	NM_198505.2	-	3	193095141	193095664	10	Hypermethylated DMR	1	0	1	0.58771	0.48105	0.106659	0.021388
EOMES	NM_001278183	NM_001278183.1	-	3	27765120	27765529	56	Hypermethylated DMR	1	0	0	0.28922	0.18266	0.10656	1.67e-18
COLQ	NM_080538	NM_080538.2	-	3	15539646	15540089	13	Hypermethylated DMR	1	1	1	0.70331	0.59689	0.106413	0.00094199
ARHGEF3	NM_001289698	NM_001289698.1	-	3	56949385	56949683	12	Hypermethylated DMR	1	0	1	0.703	0.5968	0.106207	0.0026086
SLC7A14	NM_020949	NM_020949.2	-	3	170302816	170303093	20	Hypermethylated DMR	1	0	1	0.31835	0.21243	0.105915	0.00019818
MBNL1	NM_001314057	NM_001314057.1	+	3	151984756	151985919	36	Hypermethylated DMR	1	1	0	0.41004	0.3048	0.105248	6.04e-07
THPO	NM_001289998	NM_001289998.1	-	3	184096555	184097440	32	Hypermethylated DMR	1	1	1	0.518	0.41299	0.105008	1.88e-06
SST	NM_001048	NM_001048.3	-	3	187388736	187389514	10	Hypermethylated DMR	1	0	0	0.50101	0.39653	0.104479	0.014188
MFSD1	NM_001289407	NM_001289407.1	+	3	158518771	158518888	10	Hypermethylated DMR	1	0	0	0.56996	0.4655	0.104456	0.017468
CHCHD4	NM_144636	NM_144636.2	-	3	14165101	14165395	12	Hypermethylated DMR	1	0	1	0.54662	0.44266	0.103964	0.0023451
CCRL2	NM_001130910	NM_001130910.1	+	3	46449866	46450326	10	Hypermethylated DMR	1	1	0	0.63464	0.53078	0.103861	0.0054378
TIGIT	NM_173799	NM_173799.3	+	3	114012658	114013196	16	Hypermethylated DMR	1	1	1	0.76099	0.65725	0.103741	9.26e-07
UBA7	NM_003335	NM_003335.2	-	3	49851154	49851284	10	Hypermethylated DMR	1	1	1	0.19834	0.095827	0.102514	0.0022582
RAB43	NM_001204883	NM_001204883.1	-	3	128841351	128841533	10	Hypermethylated DMR	1	0	1	0.57385	0.47154	0.102307	0.014645
LRTM1	NM_020678	NM_020678.3	-	3	54962488	54962808	10	Hypermethylated DMR	1	0	1	0.69191	0.58991	0.102005	0.014143
PRICKLE2	NM_198859	NM_198859.3	-	3	64210357	64210992	19	Hypermethylated DMR	1	1	1	0.4491	0.34732	0.101789	0.00050392
ATP2B2	NM_001001331	NM_001001331.2	-	3	10546739	10547017	21	Hypermethylated DMR	1	0	1	0.38708	0.28566	0.10142	0.0010562
ALAS1	NM_001304443	NM_001304443.1	+	3	52231724	52231849	10	Hypermethylated DMR	1	0	0	0.36799	0.26672	0.101268	0.0077531
LTF	NM_002343	NM_002343.5	-	3	46506480	46506653	13	Hypermethylated DMR	1	1	1	0.38469	0.28396	0.10073	0.00037933
UPK1B	NM_006952	NM_006952.3	+	3	118892801	118893319	10	Hypermethylated DMR	1	0	1	0.68983	0.58961	0.100225	0.012452
PPP2R3A	NM_181897	NM_181897.2	+	3	135741886	135742018	10	Hypermethylated DMR	1	1	1	0.68887	0.58883	0.100043	0.00023854
SETMAR	NM_006515	NM_006515.3	+	3	4345887	4345987	16	Hypomethylated DMR	1	0	1	0.33015	0.43018	-0.10003	0.00017972
GRAMD1C	NM_017577	NM_017577.4	+	3	113558249	113558566	18	Hypomethylated DMR	1	0	1	0.2836	0.38453	-0.100933	0.00046868
HRH1	NM_001098211	NM_001098211.1	+	3	11267627	11267901	13	Hypomethylated DMR	1	1	1	0.37715	0.47839	-0.101244	0.00023129
CPOX	NM_000097	NM_000097.5	-	3	98312970	98313047	10	Hypomethylated DMR	1	0	0	0.19946	0.30126	-0.101802	0.0034303
HTR3D	NM_182537	NM_182537.2	+	3	183748647	183749415	26	Hypomethylated DMR	1	1	1	0.33924	0.44147	-0.102232	3.47e-08
CP	NR_046371	NR_046371.1	-	3	148938881	148940038	17	Hypomethylated DMR	1	1	1	0.35756	0.46015	-0.102592	0.0041405
PSMD2	NM_002808	NM_002808.4	+	3	184016151	184016384	21	Hypomethylated DMR	1	0	0	0.32787	0.43067	-0.102797	3.58e-05
CCDC174	NM_016474	NM_016474.4	+	3	14694129	14694416	29	Hypomethylated DMR	1	0	1	0.47013	0.57318	-0.103044	1.65e-06
DGKG	NM_001080745	NM_001080745.1	-	3	186080433	186081111	32	Hypomethylated DMR	1	0	0	0.38385	0.48732	-0.103467	1.46e-05
UBE2E1	NM_001202476	NM_001202476.1	+	3	23851469	23851601	13	Hypomethylated DMR	1	0	1	0.48627	0.59002	-0.103751	0.0001542
GLT8D1	NM_152932	NM_152932.2	-	3	52738135	52738407	22	Hypomethylated DMR	1	0	1	0.39987	0.5042	-0.104336	2.5e-05
CPNE4	NM_001289112	NM_001289112.1	-	3	131755139	131755834	10	Hypomethylated DMR	1	0	1	0.43753	0.54195	-0.104418	0.0065877
NGLY1	NM_001145295	NM_001145295.1	-	3	25825760	25825849	13	Hypomethylated DMR	1	0	1	0.23772	0.34286	-0.105145	0.00012876
TNNC1	NM_003280	NM_003280.2	-	3	52486806	52487136	16	Hypomethylated DMR	1	0	1	0.5324	0.63794	-0.10554	0.0005228
EIF5A2	NM_020390	NM_020390.5	-	3	170627168	170627733	23	Hypomethylated DMR	1	0	0	0.57272	0.6784	-0.105683	1.12e-05
ATP13A4	NM_032279	NM_032279.3	-	3	193272561	193272666	10	Hypomethylated DMR	1	1	0	0.24326	0.34907	-0.105802	0.0001376
SEMA5B	NM_001256347	NM_001256347.1	-	3	122695694	122695852	13	Hypomethylated DMR	1	0	1	0.66014	0.76604	-0.105896	0.0005488
CSPG5	NM_001206942	NM_001206942.1	-	3	47622483	47622622	14	Hypomethylated DMR	1	0	0	0.53378	0.6401	-0.106316	0.00062117
QRICH1	NM_001320584	NM_001320584.1	-	3	49132293	49132471	18	Hypomethylated DMR	1	0	0	0.36057	0.46709	-0.106519	2.96e-05
KBTBD8	NM_032505	NM_032505.2	+	3	67047751	67047890	10	Hypomethylated DMR	1	0	0	0.52282	0.62946	-0.106632	0.017018
RNF13	NM_183381	NM_183381.2	+	3	149530094	149530295	10	Hypomethylated DMR	1	0	0	0.27619	0.38341	-0.107212	0.0010061
GLYCTK	NM_001144951	NM_001144951.1	+	3	52320367	52321033	31	Hypomethylated DMR	1	0	0	0.53544	0.64288	-0.107446	4.05e-06
RPL39L	NM_052969	NM_052969.1	-	3	186858049	186858206	10	Hypomethylated DMR	1	0	0	0.63432	0.74199	-0.107669	0.027984
TIMMDC1	NM_016589	NM_016589.3	+	3	119218188	119218367	14	Hypomethylated DMR	1	0	1	0.30488	0.41264	-0.107766	0.0028493
IHO1	NM_001135197	NM_001135197.1	+	3	49236675	49236739	11	Hypomethylated DMR	1	0	1	0.14918	0.25698	-0.107797	0.0001666
IQCF1	NM_152397	NM_152397.2	-	3	51936508	51936754	13	Hypomethylated DMR	1	0	1	0.33144	0.43938	-0.107937	9.7e-05
MAP3K13	NR_038322	NR_038322.1	+	3	185001098	185001497	16	Hypomethylated DMR	1	0	1	0.21227	0.32049	-0.108215	2.36e-07
TPRA1	NM_001142646	NM_001142646.2	-	3	127310443	127311039	31	Hypomethylated DMR	1	0	0	0.28515	0.39408	-0.108928	1.91e-08
PPP1R2	NM_001291505	NM_001291505.1	-	3	195270908	195271041	10	Hypomethylated DMR	1	0	0	0.47841	0.58796	-0.109551	0.0060968
TRNT1	NM_001302946	NM_001302946.1	+	3	3167736	3167963	24	Hypomethylated DMR	1	0	0	0.45244	0.56199	-0.109555	1.24e-05
SEMA3B	NR_110697	NR_110697.1	+	3	50309969	50310137	10	Hypomethylated DMR	1	0	1	0.44953	0.5593	-0.109768	0.0011339
CPOX	NM_000097	NM_000097.5	-	3	98313089	98313184	10	Hypomethylated DMR	1	0	0	0.4698	0.57958	-0.109779	0.0095809
ARIH2	NM_001317334	NM_001317334.1	+	3	48955142	48955568	35	Hypomethylated DMR	1	1	0	0.35373	0.46459	-0.110861	1.71e-05
VHL	NM_198156	NM_198156.2	+	3	10183134	10183221	10	Hypomethylated DMR	1	0	0	0.39901	0.51052	-0.111511	0.00079905
CD47	NM_198793	NM_198793.2	-	3	107810639	107810786	13	Hypomethylated DMR	1	0	0	0.35503	0.46676	-0.111726	0.00086878
ACKR2	NM_001296	NM_001296.4	+	3	42851699	42852208	15	Hypomethylated DMR	1	0	1	0.36743	0.47926	-0.111832	0.0081811
ECT2	NM_018098	NM_018098.5	+	3	172467176	172467784	16	Hypomethylated DMR	1	0	0	0.14177	0.25385	-0.112085	7.48e-09
DZIP1L	NM_001170538	NM_001170538.1	-	3	137831525	137831682	10	Hypomethylated DMR	1	0	1	0.43245	0.54459	-0.112144	0.0014727
HYAL1	NR_047690	NR_047690.1	-	3	50340391	50340508	10	Hypomethylated DMR	1	1	1	0.55614	0.66871	-0.112572	0.010555
GP5	NM_004488	NM_004488.2	-	3	194120734	194120835	13	Hypomethylated DMR	1	0	0	0.60796	0.72056	-0.112608	0.0011197
IGSF11	NM_152538	NM_152538.2	-	3	118864586	118864749	12	Hypomethylated DMR	1	1	1	0.60253	0.7155	-0.112974	0.0015773
GK5	NM_001039547	NM_001039547.2	-	3	141944758	141944947	23	Hypomethylated DMR	1	0	0	0.33369	0.44732	-0.113631	6.39e-06
HDAC11	NM_001136041	NM_001136041.2	+	3	13522577	13522810	18	Hypomethylated DMR	1	1	1	0.52469	0.6387	-0.114003	3.78e-05
CLDN16	NM_006580	NM_006580.3	+	3	190105170	190105986	27	Hypomethylated DMR	1	1	0	0.32931	0.44357	-0.114255	1.31e-08
CFAP20DC	NM_198463	NM_198463.2	-	3	59035152	59035425	16	Hypomethylated DMR	1	0	1	0.26264	0.37732	-0.114683	5.76e-05
PCCB	NM_000532	NM_000532.4	+	3	135968607	135968691	10	Hypomethylated DMR	1	0	0	0.36828	0.48317	-0.114885	0.00040566
NT5DC2	NM_022908	NM_022908.2	-	3	52569115	52569249	10	Hypomethylated DMR	1	0	0	0.55606	0.671	-0.114939	0.0033965
SENP2	NM_021627	NM_021627.2	+	3	185303024	185303488	20	Hypomethylated DMR	1	0	0	0.37257	0.48773	-0.115154	5.95e-06
DCP1A	NM_001290207	NM_001290207.1	-	3	53382366	53382543	20	Hypomethylated DMR	1	0	0	0.51235	0.62846	-0.116107	0.00046292
DBR1	NM_016216	NM_016216.3	-	3	137894242	137894402	12	Hypomethylated DMR	1	0	0	0.46752	0.58391	-0.116389	0.0086009
CD200	NM_001318830	NM_001318830.1	+	3	112051332	112051435	13	Hypomethylated DMR	1	0	0	0.34862	0.46517	-0.116551	0.00027095
RPUSD3	NM_173659	NM_173659.3	-	3	9884638	9884724	10	Hypomethylated DMR	1	0	1	0.57914	0.69654	-0.117399	0.0012639
ANO10	NM_001204833	NM_001204833.2	-	3	43664387	43664502	13	Hypomethylated DMR	1	0	1	0.62022	0.73833	-0.118112	3.39e-05
RYK	NM_002958	NM_002958.3	-	3	133970397	133970498	10	Hypomethylated DMR	1	0	0	0.56924	0.68777	-0.118526	0.0017123
NAALADL2	NM_207015	NM_207015.2	+	3	174577228	174577878	15	Hypomethylated DMR	1	1	1	0.35018	0.46967	-0.119487	2.59e-06
SSR3	NM_007107	NM_007107.4	-	3	156273315	156273487	13	Hypomethylated DMR	1	0	0	0.1761	0.29577	-0.119678	3.26e-08
GPR149	NM_001038705	NM_001038705.1	-	3	154148399	154148917	10	Hypomethylated DMR	1	0	0	0.47009	0.59009	-0.12	0.00030551
LSMEM2	NM_001304385	NM_001304385.1	+	3	50315121	50315483	23	Hypomethylated DMR	1	0	0	0.6359	0.75665	-0.120745	3.91e-07
IQCG	NM_001323027	NM_001323027.1	-	3	197675995	197676080	10	Hypomethylated DMR	1	0	1	0.33438	0.45628	-0.121902	0.00059984
CCNL1	NM_020307	NM_020307.3	-	3	156879406	156879620	23	Hypomethylated DMR	1	0	0	0.59193	0.71413	-0.122199	5.28e-07
SNX4	NR_073435	NR_073435.1	-	3	125239647	125240239	23	Hypomethylated DMR	1	0	0	0.50502	0.62736	-0.122346	4.4e-06
MFSD1	NM_022736	NM_022736.2	+	3	158520600	158520914	18	Hypomethylated DMR	1	0	1	0.36135	0.48376	-0.122409	8.04e-05
AMOTL2	NM_001278683	NM_001278683.1	-	3	134094536	134095059	14	Hypomethylated DMR	1	0	0	0.43118	0.55452	-0.123337	2.75e-05
ARL13B	NR_135621	NR_135621.1	+	3	93698015	93698231	10	Hypomethylated DMR	1	0	0	0.46554	0.58956	-0.124019	0.0023867
HTR3E	NM_198314	NM_198314.2	+	3	183817600	183817704	10	Hypomethylated DMR	1	0	1	0.534	0.65839	-0.124389	0.0019265
CPN2	NM_001080513	NM_001080513.3	-	3	194070984	194071314	12	Hypomethylated DMR	1	0	1	0.53514	0.66009	-0.124946	0.00010745
OXSR1	NM_005109	NM_005109.2	+	3	38208020	38208111	16	Hypomethylated DMR	1	0	1	0.33174	0.45921	-0.127466	2.07e-05
QARS1	NR_073590	NR_073590.1	-	3	49142859	49143039	19	Hypomethylated DMR	1	0	0	0.5935	0.72103	-0.12753	1.56e-05
KNG1	NM_001102416	NM_001102416.2	+	3	186433940	186434099	10	Hypomethylated DMR	1	0	0	0.63488	0.76242	-0.127538	0.0021898
PPP4R2	NM_001318026	NM_001318026.1	+	3	73045555	73045592	10	Hypomethylated DMR	1	0	0	0.347	0.47502	-0.128017	0.0053521
TXNRD3	NM_001173513	NM_001173513.1	-	3	126374350	126374631	26	Hypomethylated DMR	1	0	0	0.33463	0.46399	-0.129365	7.92e-09
CAMP	NM_004345	NM_004345.4	+	3	48264365	48265123	22	Hypomethylated DMR	1	1	0	0.49223	0.62196	-0.129731	5.54e-06
ATP11B	NM_014616	NM_014616.2	+	3	182510174	182510314	14	Hypomethylated DMR	1	0	0	0.39194	0.52184	-0.129901	0.00015202
CEP97	NM_001303401	NM_001303401.1	+	3	101442654	101442885	30	Hypomethylated DMR	1	0	0	0.31898	0.44942	-0.130439	5.28e-11
ADIPOQ	NM_004797	NM_004797.3	+	3	186559185	186559723	10	Hypomethylated DMR	1	0	0	0.55442	0.68488	-0.130457	3.22e-05
GRAMD1C	NM_017577	NM_017577.4	+	3	113556472	113557410	51	Hypomethylated DMR	1	0	0	0.44337	0.57409	-0.130721	1.03e-11
TAFA4	NM_001005527	NM_001005527.2	-	3	68982287	68982403	13	Hypomethylated DMR	1	0	0	0.48454	0.61723	-0.132694	9.02e-05
TBCCD1	NM_018138	NM_018138.4	-	3	186284119	186284293	11	Hypomethylated DMR	1	0	1	0.42839	0.56126	-0.132867	3.22e-05
LRRC31	NM_001277127	NM_001277127.1	-	3	169587028	169587116	10	Hypomethylated DMR	1	0	1	0.61332	0.74704	-0.133721	6.26e-06
ALG3	NM_005787	NM_005787.5	-	3	183965671	183965938	17	Hypomethylated DMR	1	0	1	0.43061	0.5645	-0.133895	4.81e-05
FAM107A	NM_001282713	NM_001282713.1	-	3	58572243	58572398	10	Hypomethylated DMR	1	0	1	0.35184	0.48581	-0.133965	0.0014427
PLD1	NM_001130081	NM_001130081.2	-	3	171528757	171529183	20	Hypomethylated DMR	1	0	0	0.23299	0.36755	-0.134558	3.08e-11
DPPA2	NM_138815	NM_138815.3	-	3	109033890	109035577	62	Hypomethylated DMR	1	1	1	0.47392	0.60931	-0.135394	8.43e-23
GLT8D1	NM_152932	NM_152932.2	-	3	52737920	52738069	10	Hypomethylated DMR	1	0	1	0.53198	0.66746	-0.135478	0.00012229
ZBTB20	NM_001164343	NM_001164343.2	-	3	114790080	114790844	13	Hypomethylated DMR	1	1	1	0.35216	0.48801	-0.135844	2.87e-06
SENP2	NM_021627	NM_021627.2	+	3	185304942	185305024	14	Hypomethylated DMR	1	0	1	0.5828	0.71876	-0.135961	2.85e-05
ST6GAL1	NM_003032	NM_003032.2	+	3	186739292	186739702	21	Hypomethylated DMR	1	1	1	0.4904	0.62637	-0.135969	1.63e-06
PTH1R	NM_000316	NM_000316.2	+	3	46917530	46918464	15	Hypomethylated DMR	1	0	0	0.55919	0.6952	-0.136016	1.13e-05
ST3GAL6	NM_001271148	NM_001271148.1	+	3	98450301	98450418	10	Hypomethylated DMR	1	0	1	0.67977	0.81583	-0.136062	0.00052131
CCDC12	NR_102269	NR_102269.1	-	3	47017168	47017366	11	Hypomethylated DMR	1	0	1	0.35198	0.48895	-0.136976	0.00016681
POLR2H	NM_001278715	NM_001278715.1	+	3	184081698	184081976	23	Hypomethylated DMR	1	0	1	0.36183	0.49974	-0.137909	2.42e-10
PLSCR2	NM_001199978	NM_001199978.1	-	3	146186753	146187110	25	Hypomethylated DMR	1	1	1	0.41605	0.55611	-0.140066	3.24e-07
CNBP	NM_001127196	NM_001127196.1	-	3	128903787	128904025	10	Hypomethylated DMR	1	0	0	0.48226	0.62334	-0.141082	1.16e-05
STX19	NM_001001850	NM_001001850.2	-	3	93747409	93747560	10	Hypomethylated DMR	1	1	1	0.39211	0.53412	-0.142004	6.07e-06
HGD	NM_000187	NM_000187.3	-	3	120401057	120401312	10	Hypomethylated DMR	1	1	0	0.36409	0.50622	-0.142128	1.26e-05
ILDR1	NM_001199800	NM_001199800.1	-	3	121741474	121741760	32	Hypomethylated DMR	1	0	0	0.35568	0.49807	-0.14239	6.34e-14
CEP70	NM_001320598	NM_001320598.1	-	3	138311964	138312307	29	Hypomethylated DMR	1	0	1	0.38671	0.52917	-0.142456	1.46e-07
P3H2	NM_001134418	NM_001134418.1	-	3	189839489	189839927	18	Hypomethylated DMR	1	0	1	0.54848	0.6929	-0.144421	1.03e-07
RPN1	NM_002950	NM_002950.3	-	3	128370141	128370653	42	Hypomethylated DMR	1	0	0	0.36779	0.51238	-0.144591	1.1e-14
MUC13	NM_033049	NM_033049.3	-	3	124654568	124655208	14	Hypomethylated DMR	1	0	0	0.46549	0.61013	-0.144645	4.78e-05
SH3BP5	NM_004844	NM_004844.4	-	3	15374506	15374557	10	Hypomethylated DMR	1	0	1	0.44036	0.58669	-0.146335	1.45e-05
EXOG	NM_001145464	NM_001145464.1	+	3	38536439	38537192	25	Hypomethylated DMR	1	0	0	0.50665	0.65335	-0.1467	3.21e-08
GNAT1	NM_000172	NM_000172.3	+	3	50227921	50228684	18	Hypomethylated DMR	1	0	0	0.39337	0.54025	-0.146881	1.9e-05
MIX23	NM_001308326	NM_001308326.1	-	3	122101106	122101183	10	Hypomethylated DMR	1	0	1	0.46476	0.61478	-0.150018	9.94e-05
ANKRD28	NM_015199	NM_015199.3	-	3	15899374	15900190	20	Hypomethylated DMR	1	0	1	0.45133	0.60189	-0.150563	2.99e-07
ZNF621	NM_001098414	NM_001098414.2	+	3	40565072	40565416	10	Hypomethylated DMR	1	0	0	0.60142	0.7521	-0.150684	4.78e-05
CCDC174	NR_135523	NR_135523.1	+	3	14691474	14692602	35	Hypomethylated DMR	1	0	0	0.49325	0.64459	-0.151335	1.9e-14
COLQ	NM_080538	NM_080538.2	-	3	15541086	15541458	16	Hypomethylated DMR	1	0	1	0.53901	0.69078	-0.151776	8.75e-09
RPL24	NM_000986	NM_000986.3	-	3	101406219	101407684	86	Hypomethylated DMR	1	0	0	0.39664	0.54943	-0.152797	6.58e-26
PPM1M	NM_144641	NM_144641.3	+	3	52278737	52278880	14	Hypomethylated DMR	1	0	0	0.37155	0.52437	-0.152821	1.61e-05
IQSEC1	NM_001330619	NM_001330619.1	-	3	13028513	13028916	30	Hypomethylated DMR	1	1	1	0.50152	0.65558	-0.154053	2.55e-09
PLSCR2	NM_001199978	NM_001199978.1	-	3	146187935	146188663	31	Hypomethylated DMR	1	0	1	0.43784	0.59275	-0.154911	2.38e-13
ACAD9	NR_033426	NR_033426.1	+	3	128599281	128599360	10	Hypomethylated DMR	1	0	1	0.33357	0.49134	-0.157777	7.17e-05
LEKR1	NM_001004316	NM_001004316.2	+	3	156543303	156543647	17	Hypomethylated DMR	1	0	0	0.32613	0.48443	-0.158299	1.63e-07
MGLL	NM_001003794	NM_001003794.2	-	3	127542643	127542950	17	Hypomethylated DMR	1	0	0	0.52389	0.68301	-0.159125	1.05e-09
CD200	NM_001318830	NM_001318830.1	+	3	112051133	112051237	15	Hypomethylated DMR	1	0	0	0.36065	0.52117	-0.160521	9.83e-06
HGD	NM_000187	NM_000187.3	-	3	120400133	120400658	10	Hypomethylated DMR	1	0	1	0.43378	0.59468	-0.1609	0.00010002
ACY1	NM_000666	NM_000666.2	+	3	52018070	52018121	10	Hypomethylated DMR	1	1	0	0.54751	0.70855	-0.161042	6.72e-05
MUC20	NM_001282506	NM_001282506.1	+	3	195447834	195448518	26	Hypomethylated DMR	1	1	1	0.34613	0.50807	-0.161941	8.27e-15
MUC20	NM_001282506	NM_001282506.1	+	3	195447834	195448518	26	Hypomethylated DMR	1	1	1	0.34613	0.50807	-0.161941	8.27e-15
MUC20	NM_001282506	NM_001282506.1	+	3	195447834	195448518	26	Hypomethylated DMR	1	1	1	0.34613	0.50807	-0.161941	8.27e-15
MUC20	NM_001282506	NM_001282506.1	+	3	195447834	195448518	26	Hypomethylated DMR	1	1	1	0.34613	0.50807	-0.161941	8.27e-15
MUC20	NM_001282506	NM_001282506.1	+	3	195447834	195448518	26	Hypomethylated DMR	1	1	1	0.34613	0.50807	-0.161941	8.27e-15
MUC20	NM_001282506	NM_001282506.1	+	3	195447834	195448518	26	Hypomethylated DMR	1	1	1	0.34613	0.50807	-0.161941	8.27e-15
MUC20	NM_001282506	NM_001282506.1	+	3	195447834	195448518	26	Hypomethylated DMR	1	1	1	0.34613	0.50807	-0.161941	8.27e-15
MUC20	NM_001282506	NM_001282506.1	+	3	195447834	195448518	26	Hypomethylated DMR	1	1	1	0.34613	0.50807	-0.161941	8.27e-15
OSBPL11	NM_022776	NM_022776.4	-	3	125315368	125316725	70	Hypomethylated DMR	1	0	0	0.43599	0.60408	-0.168093	2.97e-27
SUMF1	NM_182760	NM_182760.3	-	3	4507887	4508136	28	Hypomethylated DMR	1	0	1	0.48076	0.6498	-0.169041	6.28e-14
KCNMB2	NM_005832	NM_005832.4	+	3	178276627	178276766	13	Hypomethylated DMR	1	1	1	0.32678	0.50029	-0.173514	1.84e-08
ACTL6A	NM_177989	NM_177989.3	+	3	179279862	179279942	10	Hypomethylated DMR	1	0	0	0.40728	0.58253	-0.175253	6.21e-06
RPL39L	NM_052969	NM_052969.1	-	3	186856645	186856753	12	Hypomethylated DMR	1	0	1	0.47854	0.6541	-0.175562	3.62e-07
HRH1	NM_001098211	NM_001098211.1	+	3	11267402	11267531	14	Hypomethylated DMR	1	0	1	0.23521	0.41647	-0.181256	9.63e-09
DPPA2	NM_138815	NM_138815.3	-	3	109035648	109035812	22	Hypomethylated DMR	1	0	0	0.49662	0.67826	-0.181642	4.2e-12
RTP3	NM_031440	NM_031440.1	+	3	46538925	46539051	10	Hypomethylated DMR	1	0	0	0.52255	0.70557	-0.183018	6.24e-05
MAP3K13	NR_038322	NR_038322.1	+	3	185001595	185001878	10	Hypomethylated DMR	1	0	1	0.5319	0.72401	-0.192107	1.15e-06
SNX4	NR_073435	NR_073435.1	-	3	125239541	125239640	16	Hypomethylated DMR	1	0	0	0.28862	0.48092	-0.192302	8.86e-10
LIPH	NM_139248	NM_139248.2	-	3	185270897	185271439	34	Hypomethylated DMR	1	0	0	0.35822	0.5524	-0.194181	2.39e-18
IQCG	NM_001323029	NM_001323029.1	-	3	197685704	197686318	43	Hypomethylated DMR	1	0	1	0.38172	0.57644	-0.194715	4.12e-20
FAIM	NM_001033032	NM_001033032.1	+	3	138325986	138327004	41	Hypomethylated DMR	1	0	0	0.51915	0.71887	-0.199725	1.04e-22
SLC4A7	NR_135541	NR_135541.1	-	3	27526856	27527045	10	Hypomethylated DMR	1	0	0	0.51613	0.72435	-0.20822	2.89e-06
NKX3-2	NM_001189	NM_001189.3	-	4	13545252	13545725	10	Hypermethylated DMR	1	1	1	0.41146	0.24237	0.16909	0.00027192
C1QTNF7	NM_001135171	NM_001135171.1	+	4	15376071	15376216	19	Hypermethylated DMR	1	1	1	0.75512	0.60365	0.15147	8.39e-12
RGS12	NM_198227	NM_198227.1	+	4	3370697	3370899	10	Hypermethylated DMR	1	0	1	0.52675	0.37644	0.150307	0.00024559
LRAT	NM_001301645	NM_001301645.1	+	4	155662430	155662522	12	Hypermethylated DMR	1	0	1	0.48511	0.34454	0.140564	2.84e-07
EVC2	NM_147127	NM_147127.4	-	4	5710542	5710985	17	Hypermethylated DMR	1	1	1	0.46518	0.32753	0.137651	2.27e-05
SMR3A	NM_012390	NM_012390.3	+	4	71226324	71227018	10	Hypermethylated DMR	1	1	1	0.68338	0.54922	0.134161	0.0014374
ARSJ	NM_024590	NM_024590.3	-	4	114899903	114900194	10	Hypermethylated DMR	1	1	0	0.4801	0.34658	0.133514	0.00039044
CYTL1	NM_018659	NM_018659.2	-	4	5021054	5021577	10	Hypermethylated DMR	1	1	0	0.30861	0.18421	0.124404	0.00025745
ATP10D	NM_020453	NM_020453.3	+	4	47488374	47488973	14	Hypermethylated DMR	1	0	1	0.52594	0.40303	0.122915	0.00019987
RHOH	NM_004310	NM_004310.4	+	4	40198207	40198487	12	Hypermethylated DMR	1	0	1	0.6262	0.5033	0.122908	3.57e-06
PHOX2B	NM_003924	NM_003924.3	-	4	41749799	41750040	11	Hypermethylated DMR	1	0	1	0.37925	0.25983	0.119416	0.00014753
PHOX2B	NM_003924	NM_003924.3	-	4	41751798	41752097	16	Hypermethylated DMR	1	0	0	0.32306	0.20801	0.11505	1.85e-07
MAEA	NM_001297430	NM_001297430.1	+	4	1282591	1282838	10	Hypermethylated DMR	1	0	0	0.53932	0.42491	0.114414	0.014208
PITX2	NM_001204397	NM_001204397.1	-	4	111562776	111563112	15	Hypermethylated DMR	1	1	1	0.46835	0.35437	0.113973	0.00013956
LRAT	NM_001301645	NM_001301645.1	+	4	155662678	155662877	17	Hypermethylated DMR	1	0	1	0.39104	0.27738	0.113657	1.3e-06
ART3	NM_001130017	NM_001130017.2	+	4	76933116	76933606	14	Hypermethylated DMR	1	0	1	0.42503	0.31256	0.112466	9.48e-05
FGF5	NM_004464	NM_004464.3	+	4	81188471	81188620	14	Hypermethylated DMR	1	0	1	0.35412	0.2421	0.112018	0.00011202
NUDT9	NM_001248011	NM_001248011.1	+	4	88342790	88342947	10	Hypermethylated DMR	1	0	0	0.82974	0.71776	0.11198	0.00088959
TMEM156	NM_024943	NM_024943.2	-	4	39033103	39033427	10	Hypermethylated DMR	1	0	1	0.67845	0.56647	0.111975	0.00020671
LIMCH1	NM_001330672	NM_001330672.1	+	4	41540977	41541178	12	Hypermethylated DMR	1	0	1	0.36105	0.25029	0.110759	0.00021206
CORIN	NM_001278586	NM_001278586.1	-	4	47841120	47841645	10	Hypermethylated DMR	1	0	1	0.62394	0.51505	0.108888	0.0026055
ENPEP	NM_001977	NM_001977.3	+	4	111397400	111397708	19	Hypermethylated DMR	1	1	0	0.40946	0.30276	0.106701	0.00090878
TRIM2	NM_001302694	NM_001302694.1	+	4	154178483	154178821	10	Hypermethylated DMR	1	1	1	0.36436	0.25773	0.106628	0.00012301
GASK1B	NM_001128424	NM_001128424.1	-	4	159094963	159095272	10	Hypermethylated DMR	1	0	0	0.51706	0.41064	0.106423	0.0027782
FGF2	NM_002006	NM_002006.4	+	4	123747243	123747447	16	Hypermethylated DMR	1	0	0	0.53808	0.43167	0.106419	0.00060572
DCHS2	NM_001142552	NM_001142552.1	-	4	155413456	155413545	10	Hypermethylated DMR	1	0	0	0.31033	0.20501	0.105318	0.0002647
DCHS2	NM_001142552	NM_001142552.1	-	4	155413456	155413545	10	Hypermethylated DMR	1	0	0	0.31033	0.20501	0.105318	0.0002647
CCKAR	NM_000730	NM_000730.2	-	4	26491039	26491255	17	Hypermethylated DMR	1	1	1	0.64566	0.54047	0.105189	0.0050736
LIMCH1	NM_001330983	NM_001330983.1	+	4	41615099	41615741	34	Hypermethylated DMR	1	1	1	0.49228	0.38801	0.10427	2.72e-08
PSAPL1	NM_001085382	NM_001085382.1	-	4	7435708	7436478	22	Hypermethylated DMR	1	1	1	0.72447	0.62031	0.104161	0.00020947
ARHGAP10	NM_024605	NM_024605.3	+	4	148652433	148652481	10	Hypermethylated DMR	1	0	0	0.31108	0.20751	0.10357	0.0019594
CYTL1	NM_018659	NM_018659.2	-	4	5020383	5020663	10	Hypermethylated DMR	1	0	1	0.45294	0.34938	0.103553	0.00582
ABLIM2	NM_001286688	NM_001286688.1	-	4	8072628	8073152	24	Hypermethylated DMR	1	0	1	0.34386	0.24035	0.103513	3.59e-06
ENPEP	NM_001977	NM_001977.3	+	4	111396288	111396877	14	Hypermethylated DMR	1	0	0	0.69654	0.59318	0.103361	0.0011933
HS3ST1	NM_005114	NM_005114.2	-	4	11429607	11429690	16	Hypermethylated DMR	1	0	1	0.1793	0.076283	0.103015	3.11e-06
CXCL8	NM_000584	NM_000584.3	+	4	74606191	74606466	10	Hypermethylated DMR	1	1	1	0.25279	0.15154	0.101258	0.011145
SGCB	NM_000232	NM_000232.4	-	4	52903156	52903694	10	Hypermethylated DMR	1	0	1	0.56226	0.46121	0.101049	0.06344
PITX2	NM_001204397	NM_001204397.1	-	4	111561753	111562514	43	Hypermethylated DMR	1	0	1	0.32623	0.22518	0.101048	1.98e-09
ABLIM2	NM_001286688	NM_001286688.1	-	4	8073561	8073787	10	Hypermethylated DMR	1	1	1	0.26218	0.16123	0.100944	0.00057937
GSTCD	NM_001031720	NM_001031720.3	+	4	106631232	106631681	19	Hypomethylated DMR	1	0	1	0.48216	0.58275	-0.100587	0.00011805
SMIM14	NM_174921	NM_174921.2	-	4	39641324	39641872	19	Hypomethylated DMR	1	0	0	0.31357	0.4147	-0.101126	1.83e-05
MAPK10	NM_138980	NM_138980.3	-	4	87280815	87281185	10	Hypomethylated DMR	1	1	1	0.26234	0.36388	-0.101548	0.0095732
SPP1	NM_001251829	NM_001251829.1	+	4	88896154	88896525	10	Hypomethylated DMR	1	0	0	0.26655	0.36829	-0.10174	0.00063541
PRDM8	NM_001099403	NM_001099403.1	+	4	81118854	81119123	16	Hypomethylated DMR	1	1	1	0.16707	0.26885	-0.101777	2.33e-06
TRIM2	NM_001302693	NM_001302693.1	+	4	154124814	154125242	16	Hypomethylated DMR	1	0	1	0.51779	0.62097	-0.103176	0.00049214
CDKL2	NM_003948	NM_003948.4	-	4	76556173	76556430	12	Hypomethylated DMR	1	0	0	0.41694	0.52063	-0.103683	0.0032324
C4orf36	NM_144645	NM_144645.3	-	4	87814464	87814688	14	Hypomethylated DMR	1	0	0	0.70328	0.80713	-0.103847	0.00052863
C4orf36	NM_144645	NM_144645.3	-	4	87814464	87814688	14	Hypomethylated DMR	1	0	0	0.70328	0.80713	-0.103847	0.00052863
UFSP2	NR_028085	NR_028085.1	-	4	186347710	186347907	10	Hypomethylated DMR	1	0	0	0.3589	0.4648	-0.105908	0.0022701
DHX15	NM_001358	NM_001358.2	-	4	24586760	24586842	14	Hypomethylated DMR	1	0	0	0.53293	0.63894	-0.10601	0.00052985
CCKAR	NM_000730	NM_000730.2	-	4	26491942	26492124	13	Hypomethylated DMR	1	1	0	0.4211	0.52712	-0.106022	0.00011265
GRXCR1	NM_001080476	NM_001080476.2	+	4	42894980	42895363	18	Hypomethylated DMR	1	1	0	0.55531	0.66157	-0.106267	0.0012134
PROM1	NM_006017	NM_006017.2	-	4	16077687	16077985	12	Hypomethylated DMR	1	1	1	0.55805	0.66458	-0.106526	0.0010267
TMEM192	NM_001100389	NM_001100389.1	-	4	166034618	166035311	37	Hypomethylated DMR	1	0	0	0.35263	0.45957	-0.106942	1.02e-06
GRSF1	NM_002092	NM_002092.3	-	4	71706068	71706255	21	Hypomethylated DMR	1	0	0	0.46095	0.56906	-0.108108	9.03e-06
MSANTD1	NM_001330620	NM_001330620.1	+	4	3245252	3245420	10	Hypomethylated DMR	1	1	0	0.65779	0.76596	-0.108172	0.0003946
YTHDC1	NM_133370	NM_133370.3	-	4	69216077	69216309	13	Hypomethylated DMR	1	0	0	0.46142	0.56981	-0.108383	0.0042081
YTHDC1	NM_133370	NM_133370.3	-	4	69216077	69216309	13	Hypomethylated DMR	1	0	0	0.46142	0.56981	-0.108383	0.0042081
COL25A1	NR_045756	NR_045756.2	-	4	110222610	110222830	15	Hypomethylated DMR	1	0	1	0.56749	0.6759	-0.108414	0.00057014
RFC1	NM_002913	NM_002913.4	-	4	39368390	39369127	42	Hypomethylated DMR	1	0	0	0.40975	0.51904	-0.109281	3.9e-09
ARL9	NM_206919	NM_206919.1	+	4	57370914	57371447	36	Hypomethylated DMR	1	1	0	0.43344	0.5428	-0.10936	3.46e-07
PDCL2	NM_152401	NM_152401.2	-	4	56458182	56458622	10	Hypomethylated DMR	1	1	1	0.67045	0.78043	-0.109984	0.0031736
FAM149A	NM_001006655	NM_001006655.2	+	4	187069245	187069354	10	Hypomethylated DMR	1	0	1	0.53516	0.64516	-0.109998	0.00031883
RASL11B	NM_023940	NM_023940.2	+	4	53729427	53729541	10	Hypomethylated DMR	1	1	1	0.38896	0.49986	-0.110905	0.020866
PRDM8	NM_001099403	NM_001099403.1	+	4	81117936	81118095	16	Hypomethylated DMR	1	0	1	0.35188	0.46307	-0.111184	8.81e-06
EXOSC9	NM_005033	NM_005033.2	+	4	122721720	122721999	15	Hypomethylated DMR	1	0	0	0.22766	0.33895	-0.111289	1.24e-05
LNX1	NM_001126328	NM_001126328.2	-	4	54457028	54457458	16	Hypomethylated DMR	1	0	1	0.48232	0.59486	-0.112536	0.00010065
OTUD4	NM_017493	NM_017493.6	-	4	146096850	146097095	10	Hypomethylated DMR	1	0	1	0.56082	0.67403	-0.113209	0.0020339
AASDH	NM_001323890	NM_001323890.1	-	4	57252426	57252698	16	Hypomethylated DMR	1	0	1	0.48877	0.60236	-0.113595	0.00020519
ACSL1	NM_001286708	NM_001286708.1	-	4	185732821	185733358	17	Hypomethylated DMR	1	1	1	0.58467	0.69853	-0.113862	0.00019786
LAP3	NM_015907	NM_015907.2	+	4	17577815	17578045	24	Hypomethylated DMR	1	0	0	0.47144	0.5863	-0.114854	2.57e-07
PROM1	NM_001145852	NM_001145852.1	-	4	16078419	16078827	22	Hypomethylated DMR	1	0	1	0.51728	0.63355	-0.116268	5.69e-06
PF4	NM_002619	NM_002619.3	-	4	74847709	74847778	12	Hypomethylated DMR	1	1	0	0.12675	0.24319	-0.116444	0.00019521
PPARGC1A	NM_001330753	NM_001330753.1	-	4	23882829	23883247	10	Hypomethylated DMR	1	1	1	0.32458	0.44178	-0.117195	0.011192
C4orf46	NR_077235	NR_077235.1	-	4	159594225	159594450	10	Hypomethylated DMR	1	0	1	0.55212	0.67017	-0.118047	0.004404
HSPA4L	NM_001317381	NM_001317381.1	+	4	128702438	128702724	15	Hypomethylated DMR	1	0	0	0.46306	0.58231	-0.11925	6.34e-06
USP46	NM_001286768	NM_001286768.1	-	4	53524498	53524705	13	Hypomethylated DMR	1	0	1	0.30259	0.42253	-0.11994	0.00036691
C4orf33	NM_001099783	NM_001099783.1	+	4	130018046	130018358	34	Hypomethylated DMR	1	0	1	0.47005	0.59004	-0.119995	1.25e-10
STPG2	NM_174952	NM_174952.2	-	4	99063729	99064135	13	Hypomethylated DMR	1	0	1	0.3261	0.44682	-0.120721	0.00094034
GUF1	NM_001345869	NM_001345869.1	+	4	44679429	44679661	15	Hypomethylated DMR	1	0	0	0.50264	0.62384	-0.121207	0.00054008
ARHGAP24	NM_001025616	NM_001025616.2	+	4	86395047	86395762	23	Hypomethylated DMR	1	0	0	0.38188	0.50335	-0.121472	2.26e-05
RASSF6	NM_201431	NM_201431.2	-	4	74486545	74486676	10	Hypomethylated DMR	1	0	0	0.37198	0.49538	-0.123401	0.0005172
FAM241A	NM_152400	NM_152400.2	+	4	113066122	113066329	13	Hypomethylated DMR	1	0	0	0.35999	0.48341	-0.123419	6.59e-05
SORBS2	NM_001145672	NM_001145672.1	-	4	186731984	186732838	28	Hypomethylated DMR	1	1	1	0.33136	0.45536	-0.123995	1.89e-07
NAP1L5	NM_153757	NM_153757.3	-	4	89618764	89618998	10	Hypomethylated DMR	1	1	1	0.13555	0.26095	-0.125402	6.28e-05
SLC49A3	NM_001294341	NM_001294341.1	-	4	682269	682414	14	Hypomethylated DMR	1	0	1	0.4271	0.55297	-0.12587	0.00059474
PLK4	NM_001190799	NM_001190799.1	+	4	128801071	128801437	32	Hypomethylated DMR	1	0	0	0.41066	0.53722	-0.126566	1.52e-07
SLC26A1	NM_134425	NM_134425.2	-	4	986295	986550	25	Hypomethylated DMR	1	1	1	0.25994	0.38768	-0.127741	3.5e-06
HSD17B11	NM_016245	NM_016245.4	-	4	88311456	88311601	19	Hypomethylated DMR	1	0	1	0.30462	0.43495	-0.130324	8.92e-08
GRIA2	NM_000826	NM_000826.3	+	4	158140612	158141046	21	Hypomethylated DMR	1	0	0	0.3232	0.45408	-0.13088	2.05e-07
RBM47	NM_019027	NM_019027.3	-	4	40518112	40518379	10	Hypomethylated DMR	1	0	1	0.34729	0.47973	-0.132447	0.00079176
TIGD2	NM_145715	NM_145715.2	+	4	90034353	90034829	15	Hypomethylated DMR	1	1	0	0.68941	0.82214	-0.132736	3.5e-07
NFKB1	NM_001165412	NM_001165412.1	+	4	103420879	103421605	38	Hypomethylated DMR	1	0	1	0.46791	0.60119	-0.133286	4.39e-08
C4orf3	NM_001001701	NM_001001701.3	-	4	120222329	120222533	10	Hypomethylated DMR	1	0	1	0.43944	0.57383	-0.134387	0.00016124
SLC26A1	NM_022042	NM_022042.3	-	4	987954	988351	13	Hypomethylated DMR	1	0	1	0.51764	0.65274	-0.135097	0.00018031
DCK	NM_000788	NM_000788.2	+	4	71857934	71858271	20	Hypomethylated DMR	1	0	0	0.55312	0.69224	-0.13912	2.36e-09
SLC2A9	NM_020041	NM_020041.2	-	4	10023486	10023743	10	Hypomethylated DMR	1	0	1	0.50572	0.64621	-0.140483	0.00082137
KLB	NM_175737	NM_175737.3	+	4	39408303	39408666	16	Hypomethylated DMR	1	1	0	0.36912	0.5145	-0.145376	1.36e-08
NPY5R	NM_006174	NM_006174.3	+	4	164264170	164264180	10	Hypomethylated DMR	1	0	0	0.44244	0.58782	-0.145386	0.00016791
FAM53A	NM_001174070	NM_001174070.2	-	4	1686809	1687322	22	Hypomethylated DMR	1	0	0	0.38339	0.52877	-0.145388	2.56e-07
FAM53A	NM_001174070	NM_001174070.2	-	4	1686809	1687322	22	Hypomethylated DMR	1	0	0	0.38339	0.52877	-0.145388	2.56e-07
ZFYVE28	NM_001172659	NM_001172659.1	-	4	2364883	2365770	34	Hypomethylated DMR	1	0	1	0.52465	0.67371	-0.149059	9.84e-11
UFSP2	NR_028085	NR_028085.1	-	4	186347907	186348742	44	Hypomethylated DMR	1	0	0	0.40497	0.55565	-0.150683	4.17e-17
TMEM33	NM_018126	NM_018126.2	+	4	41935925	41936863	41	Hypomethylated DMR	1	0	0	0.45944	0.61142	-0.151988	1.95e-15
GAR1	NM_032993	NM_032993.2	+	4	110735455	110735906	36	Hypomethylated DMR	1	0	0	0.53584	0.69032	-0.154477	1.65e-11
CDKL2	NM_001330724	NM_001330724.1	-	4	76554844	76555071	24	Hypomethylated DMR	1	0	1	0.45815	0.61593	-0.157779	2.14e-09
TMEM144	NM_018342	NM_018342.4	+	4	159130915	159131110	12	Hypomethylated DMR	1	0	0	0.50804	0.66718	-0.159143	2.78e-06
PRMT9	NM_001304458	NM_001304458.1	-	4	148606114	148606720	21	Hypomethylated DMR	1	0	0	0.43547	0.59492	-0.159456	4.14e-08
SDAD1	NM_001288983	NM_001288983.1	-	4	76912532	76912979	30	Hypomethylated DMR	1	0	1	0.45621	0.61733	-0.161126	2.83e-14
AIMP1	NM_001142415	NM_001142415.1	+	4	107235574	107236078	27	Hypomethylated DMR	1	0	1	0.43387	0.59752	-0.163649	3.52e-11
SPATA4	NM_144644	NM_144644.3	-	4	177116033	177116187	14	Hypomethylated DMR	1	0	1	0.37452	0.54436	-0.169838	1.18e-06
SLC26A1	NM_022042	NM_022042.3	-	4	987731	987906	11	Hypomethylated DMR	1	0	1	0.37342	0.5531	-0.179684	6.08e-05
TRMT10A	NM_152292	NM_152292.4	-	4	100483742	100484136	38	Hypomethylated DMR	1	0	1	0.34484	0.54113	-0.196286	4.2e-24
IRGM	NM_001346557	NM_001346557.1	+	5	150226402	150226448	10	Hypermethylated DMR	1	1	0	0.62485	0.43991	0.184935	5.55e-08
IRF1	NM_002198	NM_002198.2	-	5	131827331	131827600	14	Hypermethylated DMR	1	0	0	0.6838	0.52847	0.155327	3.43e-07
SPARC	NM_003118	NM_003118.3	-	5	151065504	151066268	16	Hypermethylated DMR	1	1	1	0.46912	0.3166	0.152514	5.86e-07
MTX3	NM_001010891	NM_001010891.4	-	5	79286029	79286250	10	Hypermethylated DMR	1	1	1	0.67871	0.52778	0.15093	1.77e-05
GRM6	NM_000843	NM_000843.3	-	5	178422260	178422325	10	Hypermethylated DMR	1	0	0	0.28349	0.13387	0.149614	1.07e-05
FABP6	NM_001040442	NM_001040442.1	+	5	159624757	159625270	10	Hypermethylated DMR	1	0	1	0.46307	0.31599	0.147084	1.86e-05
ANXA6	NM_001193544	NM_001193544.1	-	5	150520817	150521150	10	Hypermethylated DMR	1	1	1	0.57325	0.42693	0.146325	0.00046522
SPARC	NM_003118	NM_003118.3	-	5	151066375	151066731	26	Hypermethylated DMR	1	1	1	0.29581	0.15395	0.141853	1.36e-12
RETREG1	NM_001034850	NM_001034850.2	-	5	16617723	16618070	20	Hypermethylated DMR	1	0	1	0.57679	0.43584	0.140944	7.25e-06
ANXA6	NM_001193544	NM_001193544.1	-	5	150521338	150521441	10	Hypermethylated DMR	1	0	1	0.36249	0.2239	0.13859	0.00014454
LIFR	NM_001127671	NM_001127671.1	-	5	38554777	38555871	25	Hypermethylated DMR	1	0	1	0.45989	0.32323	0.136664	1.26e-09
MZB1	NM_016459	NM_016459.3	-	5	138725092	138725482	10	Hypermethylated DMR	1	1	1	0.78628	0.65035	0.135932	1.22e-06
MAT2B	NM_182796	NM_182796.2	+	5	162930842	162931634	40	Hypermethylated DMR	1	0	1	0.17472	0.040366	0.13435	1.04e-13
ADAM19	NM_033274	NM_033274.4	-	5	157003377	157003619	12	Hypermethylated DMR	1	0	0	0.57293	0.43879	0.134138	8.27e-06
TNFAIP8	NM_001286814	NM_001286814.1	+	5	118669223	118669850	14	Hypermethylated DMR	1	1	1	0.56806	0.43421	0.133842	7.71e-05
PRR16	NM_001300783	NM_001300783.1	+	5	119798892	119799385	10	Hypermethylated DMR	1	0	0	0.45802	0.32638	0.131648	0.001021
GDNF	NM_001278098	NM_001278098.1	-	5	37834101	37834547	14	Hypermethylated DMR	1	0	1	0.5258	0.39689	0.12891	8.5e-05
IRX4	NM_016358	NM_016358.2	-	5	1881769	1881940	13	Hypermethylated DMR	1	1	1	0.34678	0.21824	0.128536	1.29e-06
PKD2L2	NM_001258448	NM_001258448.1	+	5	137224422	137224967	27	Hypermethylated DMR	1	0	0	0.36406	0.23621	0.12785	1.57e-08
CDH9	NM_016279	NM_016279.3	-	5	27038509	27038981	26	Hypermethylated DMR	1	1	1	0.46275	0.33561	0.127142	9.3e-07
SLIT3	NM_001271946	NM_001271946.1	-	5	168727168	168727453	21	Hypermethylated DMR	1	0	1	0.25916	0.13214	0.127022	3.19e-09
CDO1	NR_136620	NR_136620.1	-	5	115152687	115152970	13	Hypermethylated DMR	1	0	0	0.50115	0.37442	0.126726	0.0026192
HSPB3	NM_006308	NM_006308.2	+	5	53751745	53751941	17	Hypermethylated DMR	1	1	0	0.62965	0.50487	0.124783	1.21e-05
SMIM32	NR_024418	NR_024418.1	-	5	135529340	135529458	12	Hypermethylated DMR	1	0	0	0.63406	0.50977	0.124287	0.00010944
RXFP3	NM_016568	NM_016568.3	+	5	33936970	33937225	23	Hypermethylated DMR	1	1	0	0.39168	0.2688	0.122883	3.49e-06
RXFP3	NM_016568	NM_016568.3	+	5	33936970	33937225	23	Hypermethylated DMR	1	1	0	0.39168	0.2688	0.122883	3.49e-06
ATOX1	NM_004045	NM_004045.3	-	5	151138666	151138763	10	Hypermethylated DMR	1	0	0	0.40973	0.2873	0.122433	9.99e-05
PIK3R1	NM_181504	NM_181504.3	+	5	67586023	67586720	16	Hypermethylated DMR	1	1	1	0.51591	0.39629	0.119615	2.1e-06
DOCK2	NM_004946	NM_004946.2	+	5	169064674	169064947	12	Hypermethylated DMR	1	0	1	0.31373	0.19429	0.119442	0.00010012
RGS14	NM_006480	NM_006480.4	+	5	176785085	176785378	10	Hypermethylated DMR	1	0	1	0.4433	0.32709	0.116217	0.011184
HMGCS1	NM_001324223	NM_001324223.1	-	5	43314277	43314659	12	Hypermethylated DMR	1	0	0	0.5701	0.4539	0.116198	0.0013033
PDE4D	NM_001104631	NM_001104631.1	-	5	59188434	59188693	10	Hypermethylated DMR	1	0	1	0.34634	0.23084	0.115491	0.00077044
PROP1	NM_006261	NM_006261.4	-	5	177422991	177423401	10	Hypermethylated DMR	1	1	0	0.39458	0.2792	0.115378	0.0042813
PROP1	NM_006261	NM_006261.4	-	5	177422991	177423401	10	Hypermethylated DMR	1	1	0	0.39458	0.2792	0.115378	0.0042813
PROP1	NM_006261	NM_006261.4	-	5	177422991	177423401	10	Hypermethylated DMR	1	1	0	0.39458	0.2792	0.115378	0.0042813
MAST4	NM_001290226	NM_001290226.1	+	5	66254621	66255171	26	Hypermethylated DMR	1	1	1	0.46955	0.35444	0.115107	5.82e-06
VDAC1	NM_003374	NM_003374.2	-	5	133341458	133341714	29	Hypermethylated DMR	1	0	0	0.41003	0.29628	0.113743	6.14e-07
FGF1	NM_001257210	NM_001257210.1	-	5	142023223	142023940	18	Hypermethylated DMR	1	1	1	0.6124	0.49908	0.113322	7.07e-05
SLIT3	NM_001271946	NM_001271946.1	-	5	168726161	168727150	58	Hypermethylated DMR	1	0	1	0.32479	0.21403	0.110757	4.54e-12
MACROH2A1	NM_004893	NM_004893.2	-	5	134735477	134735655	20	Hypermethylated DMR	1	1	0	0.38162	0.2714	0.11022	7.6e-06
SNCAIP	NR_131762	NR_131762.1	+	5	121646266	121646401	10	Hypermethylated DMR	1	0	0	0.63814	0.52813	0.11001	0.016879
SOWAHA	NM_175873	NM_175873.5	+	5	132147852	132148591	36	Hypermethylated DMR	1	0	0	0.61331	0.50364	0.109679	1.62e-08
PDE4D	NM_001197222	NM_001197222.1	-	5	58334277	58334632	12	Hypermethylated DMR	1	0	1	0.43435	0.3248	0.109545	2.83e-05
PCDHA3	NM_031497	NM_031497.1	+	5	140181109	140181325	22	Hypermethylated DMR	1	1	1	0.38018	0.27067	0.109511	2.21e-05
OXCT1	NM_000436	NM_000436.3	-	5	41870874	41871067	16	Hypermethylated DMR	1	1	0	0.31796	0.20881	0.109142	9.99e-05
GLRX	NM_001118890	NM_001118890.1	-	5	95159577	95159826	15	Hypermethylated DMR	1	0	0	0.22736	0.11822	0.109136	1.14e-05
DBN1	NM_004395	NM_004395.3	-	5	176901202	176901555	12	Hypermethylated DMR	1	0	0	0.57135	0.46264	0.108705	0.0015078
ACOT12	NM_130767	NM_130767.2	-	5	80690396	80691177	27	Hypermethylated DMR	1	0	0	0.51219	0.40404	0.108155	0.00013456
CDO1	NR_136621	NR_136621.1	-	5	115152198	115152299	13	Hypermethylated DMR	1	1	1	0.25888	0.15089	0.107991	0.0081042
SYNPO	NM_007286	NM_007286.5	+	5	150021000	150021219	11	Hypermethylated DMR	1	0	1	0.5571	0.44939	0.107709	0.0022706
STING1	NM_001301738	NM_001301738.1	-	5	138861241	138861649	10	Hypermethylated DMR	1	1	1	0.44543	0.33817	0.107257	0.0011802
STING1	NM_001301738	NM_001301738.1	-	5	138861241	138861649	10	Hypermethylated DMR	1	1	1	0.44543	0.33817	0.107257	0.0011802
ST8SIA4	NM_175052	NM_175052.2	-	5	100239633	100239920	14	Hypermethylated DMR	1	0	0	0.23656	0.12948	0.107077	3.56e-05
TRIM36	NM_018700	NM_018700.3	-	5	114515103	114515247	22	Hypermethylated DMR	1	0	1	0.28603	0.17941	0.106616	1.08e-07
CRHBP	NM_001882	NM_001882.3	+	5	76248519	76249446	54	Hypermethylated DMR	1	1	1	0.42231	0.31721	0.105099	4.54e-11
ZNF366	NM_152625	NM_152625.2	-	5	71803673	71804041	10	Hypermethylated DMR	1	0	0	0.55026	0.44522	0.105042	0.008906
DRD1	NM_000794	NM_000794.3	-	5	174870470	174870652	10	Hypermethylated DMR	1	1	1	0.35366	0.24895	0.104702	0.0093714
LTC4S	NM_145867	NM_145867.1	+	5	179220843	179221090	21	Hypermethylated DMR	1	1	0	0.33158	0.22694	0.104637	1.88e-07
LTC4S	NM_145867	NM_145867.1	+	5	179220843	179221090	21	Hypermethylated DMR	1	1	0	0.33158	0.22694	0.104637	1.88e-07
GABRP	NM_014211	NM_014211.2	+	5	170211357	170212126	16	Hypermethylated DMR	1	0	1	0.81286	0.70836	0.104498	0.0008236
PCDHGA12	NM_003735	NM_003735.2	+	5	140810847	140811190	10	Hypermethylated DMR	1	1	1	0.42238	0.31891	0.103475	0.031126
PCDHGB6	NM_018926	NM_018926.2	+	5	140788730	140788898	10	Hypermethylated DMR	1	1	1	0.59957	0.49624	0.103328	0.00522
ADCY2	NM_020546	NM_020546.2	+	5	7395317	7395626	14	Hypermethylated DMR	1	0	0	0.30194	0.19897	0.102976	0.00042317
PCDHGA12	NM_003735	NM_003735.2	+	5	140810585	140810777	10	Hypermethylated DMR	1	1	1	0.41002	0.30782	0.102194	0.0092364
PDE4D	NM_006203	NM_006203.4	-	5	58883121	58884320	41	Hypermethylated DMR	1	0	1	0.37183	0.26978	0.102058	5.01e-09
NKX2-5	NM_001166175	NM_001166175.1	-	5	172661657	172661826	13	Hypermethylated DMR	1	1	1	0.26458	0.16257	0.10201	0.0041167
LVRN	NM_173800	NM_173800.4	+	5	115297173	115297691	48	Hypermethylated DMR	1	0	0	0.28094	0.1793	0.101638	1.11e-07
TNFAIP8	NM_014350	NM_014350.3	+	5	118692168	118692508	14	Hypermethylated DMR	1	0	1	0.22753	0.12608	0.101447	1.61e-05
CMYA5	NM_153610	NM_153610.4	+	5	78986433	78986706	10	Hypermethylated DMR	1	0	1	0.73749	0.63639	0.101098	0.00044856
LCP2	NM_005565	NM_005565.4	-	5	169724752	169724832	10	Hypermethylated DMR	1	1	0	0.46609	0.3658	0.100288	0.043388
PCDHA2	NM_031496	NM_031496.1	+	5	140174762	140175001	29	Hypermethylated DMR	1	1	1	0.33208	0.23181	0.100266	2.73e-06
RMND5B	NM_022762	NM_022762.4	+	5	177557055	177557199	14	Hypomethylated DMR	1	0	0	0.21063	0.31109	-0.100465	0.00083365
HSPB3	NM_006308	NM_006308.2	+	5	53751000	53751553	25	Hypomethylated DMR	1	1	0	0.41035	0.51088	-0.100527	1.99e-05
GRAMD2B	NM_001146322	NM_001146322.1	+	5	125800757	125801289	25	Hypomethylated DMR	1	1	1	0.58339	0.68404	-0.100642	0.00014675
SAR1B	NM_016103	NM_016103.3	-	5	133969454	133969704	13	Hypomethylated DMR	1	0	0	0.61207	0.7129	-0.100832	0.0017862
NSG2	NM_015980	NM_015980.4	+	5	173471451	173472066	10	Hypomethylated DMR	1	0	0	0.55959	0.66053	-0.10094	0.0061451
DOCK2	NM_004946	NM_004946.2	+	5	169063648	169063737	10	Hypomethylated DMR	1	0	0	0.37709	0.47849	-0.101396	0.00062928
FAXDC2	NM_032385	NM_032385.4	-	5	154230117	154230224	10	Hypomethylated DMR	1	1	0	0.11138	0.21303	-0.101647	0.0005496
ETF1	NM_001291974	NM_001291974.1	-	5	137876526	137877066	12	Hypomethylated DMR	1	0	1	0.55547	0.65748	-0.102011	0.0052563
PRDM9	NM_020227	NM_020227.3	+	5	23506920	23507047	10	Hypomethylated DMR	1	0	0	0.3525	0.45488	-0.102382	0.00091298
CBY3	NM_001164444	NM_001164444.1	-	5	179108927	179109121	10	Hypomethylated DMR	1	0	0	0.58486	0.68742	-0.102552	0.035507
CBY3	NM_001164444	NM_001164444.1	-	5	179108927	179109121	10	Hypomethylated DMR	1	0	0	0.58486	0.68742	-0.102552	0.035507
ADRB2	NM_000024	NM_000024.5	+	5	148204777	148205275	16	Hypomethylated DMR	1	0	0	0.53684	0.63942	-0.102582	0.00015029
FOXI1	NM_144769	NM_144769.2	+	5	169532541	169532702	10	Hypomethylated DMR	1	0	0	0.46059	0.56337	-0.102781	0.001771
TTC23L	NM_001317949	NM_001317949.1	+	5	34839853	34840434	55	Hypomethylated DMR	1	0	1	0.50527	0.60836	-0.103091	9.47e-08
SLC30A5	NM_022902	NM_022902.4	+	5	68388594	68388812	11	Hypomethylated DMR	1	0	0	0.63664	0.73973	-0.103092	3.1e-05
HRH2	NM_022304	NM_022304.2	+	5	175108847	175108928	11	Hypomethylated DMR	1	1	1	0.34579	0.45004	-0.104248	4.02e-06
EFCAB9	NM_001171183	NM_001171183.1	+	5	171621241	171621434	11	Hypomethylated DMR	1	1	1	0.54017	0.64562	-0.105441	0.00074884
ZNF366	NM_152625	NM_152625.2	-	5	71802052	71802315	14	Hypomethylated DMR	1	0	1	0.62221	0.72769	-0.105477	8.82e-05
GTF2H2C	NM_001098728	NM_001098728.1	+	5	68856817	68857053	10	Hypomethylated DMR	1	0	1	0.31481	0.42135	-0.106543	0.0008986
GTF2H2C	NM_001098728	NM_001098728.1	+	5	68856817	68857053	10	Hypomethylated DMR	1	0	1	0.31481	0.42135	-0.106543	0.0008986
GTF2H2C	NM_001098728	NM_001098728.1	+	5	68856817	68857053	10	Hypomethylated DMR	1	0	1	0.31481	0.42135	-0.106543	0.0008986
GTF2H2C	NM_001098728	NM_001098728.1	+	5	68856817	68857053	10	Hypomethylated DMR	1	0	1	0.31481	0.42135	-0.106543	0.0008986
GEMIN5	NM_001252156	NM_001252156.1	-	5	154318315	154318741	23	Hypomethylated DMR	1	0	0	0.68944	0.79622	-0.106788	0.00022739
NHP2	NM_017838	NM_017838.3	-	5	177579963	177580052	13	Hypomethylated DMR	1	0	1	0.47416	0.58107	-0.106908	3.97e-05
GFRA3	NM_001496	NM_001496.3	-	5	137609369	137609642	10	Hypomethylated DMR	1	0	1	0.513	0.62018	-0.107181	0.00069462
PAIP2	NR_109830	NR_109830.1	+	5	138676566	138676868	19	Hypomethylated DMR	1	0	0	0.36008	0.4676	-0.107515	4.77e-05
RACK1	NM_006098	NM_006098.4	-	5	180671714	180671897	19	Hypomethylated DMR	1	0	0	0.53232	0.64001	-0.107684	1.14e-05
SAR1B	NM_016103	NM_016103.3	-	5	133969145	133969223	14	Hypomethylated DMR	1	0	0	0.52969	0.63797	-0.10828	8.55e-05
HAVCR1	NM_012206	NM_012206.3	-	5	156483428	156485234	51	Hypomethylated DMR	1	1	1	0.49063	0.59895	-0.108322	3.78e-11
TTC1	NM_001282500	NM_001282500.1	+	5	159435613	159435814	18	Hypomethylated DMR	1	0	0	0.50815	0.61664	-0.108493	0.00032052
LIFR	NM_002310	NM_002310.5	-	5	38595370	38595483	10	Hypomethylated DMR	1	1	1	0.44943	0.55865	-0.109221	0.0054346
SLC45A2	NM_016180	NM_016180.4	-	5	33983433	33983845	10	Hypomethylated DMR	1	0	1	0.63599	0.74563	-0.109638	0.0067784
SLC45A2	NM_016180	NM_016180.4	-	5	33983433	33983845	10	Hypomethylated DMR	1	0	1	0.63599	0.74563	-0.109638	0.0067784
POC5	NM_001099271	NM_001099271.1	-	5	75014085	75014135	10	Hypomethylated DMR	1	0	0	0.62242	0.73218	-0.109766	0.0044489
SERINC5	NM_001174072	NM_001174072.2	-	5	79552795	79553298	42	Hypomethylated DMR	1	0	0	0.33244	0.44252	-0.110086	5.33e-10
CTXN3	NM_001048252	NM_001048252.2	+	5	126984765	126985397	19	Hypomethylated DMR	1	1	1	0.40569	0.51659	-0.110897	2.35e-05
UIMC1	NM_016290	NM_016290.4	-	5	176432286	176432453	14	Hypomethylated DMR	1	0	1	0.52072	0.63278	-0.11206	0.00015448
ZNF454	NM_001178090	NM_001178090.2	+	5	178367569	178367960	10	Hypomethylated DMR	1	0	0	0.14737	0.25953	-0.112154	0.0074749
NDST1	NM_001301063	NM_001301063.1	+	5	149877493	149877684	10	Hypomethylated DMR	1	1	1	0.44405	0.55627	-0.112226	0.0012501
AGXT2	NM_031900	NM_031900.3	-	5	35048043	35048445	10	Hypomethylated DMR	1	1	0	0.41221	0.52461	-0.112397	0.00062904
PCBD2	NM_032151	NM_032151.4	+	5	134239439	134239869	37	Hypomethylated DMR	1	0	0	0.42053	0.533	-0.112474	3.38e-08
DCANP1	NM_130848	NM_130848.2	-	5	134783881	134784211	13	Hypomethylated DMR	1	0	0	0.43082	0.54332	-0.1125	0.00010291
OCLN	NM_001205255	NM_001205255.1	+	5	68798648	68799116	12	Hypomethylated DMR	1	0	1	0.3543	0.46745	-0.113153	2.83e-05
OCLN	NM_001205255	NM_001205255.1	+	5	68798648	68799116	12	Hypomethylated DMR	1	0	1	0.3543	0.46745	-0.113153	2.83e-05
ZNF131	NM_001330708	NM_001330708.1	+	5	43120397	43120682	13	Hypomethylated DMR	1	0	0	0.32953	0.44321	-0.11368	0.00024473
IPO11	NM_016338	NM_016338.4	+	5	61707694	61708041	31	Hypomethylated DMR	1	0	0	0.41805	0.53277	-0.114721	1.98e-06
CERT1	NM_001130105	NM_001130105.1	-	5	74808633	74808675	10	Hypomethylated DMR	1	0	1	0.49842	0.61388	-0.115459	3.85e-06
PFDN1	NM_002622	NM_002622.4	-	5	139683664	139684181	35	Hypomethylated DMR	1	0	0	0.49261	0.6084	-0.115785	6.25e-06
CDK7	NM_001324069	NM_001324069.1	+	5	68531458	68531961	24	Hypomethylated DMR	1	0	1	0.47755	0.59389	-0.116341	1.57e-05
CDK7	NM_001324069	NM_001324069.1	+	5	68531458	68531961	24	Hypomethylated DMR	1	0	1	0.47755	0.59389	-0.116341	1.57e-05
CTNNA1	NM_001323994	NM_001323994.1	+	5	138211345	138211837	10	Hypomethylated DMR	1	1	1	0.54171	0.65837	-0.11666	0.00038734
ABLIM3	NM_001345860	NM_001345860.1	+	5	148519925	148520481	11	Hypomethylated DMR	1	0	0	0.53417	0.65129	-0.117116	0.00035649
SLC23A1	NM_152685	NM_152685.3	-	5	138718913	138719375	16	Hypomethylated DMR	1	1	0	0.30994	0.42715	-0.11721	0.00037693
RAI14	NM_001145521	NM_001145521.1	+	5	34682915	34683989	38	Hypomethylated DMR	1	0	1	0.38706	0.50444	-0.117383	1.16e-09
ZDHHC11	NM_024786	NM_024786.2	-	5	850960	851745	48	Hypomethylated DMR	1	1	0	0.35962	0.47734	-0.117727	2.18e-09
WDR55	NM_017706	NM_017706.4	+	5	140045247	140045995	49	Hypomethylated DMR	1	0	1	0.49245	0.61093	-0.118477	6.82e-10
AP3S1	NM_001318090	NM_001318090.1	+	5	115176015	115176362	33	Hypomethylated DMR	1	1	1	0.47699	0.59696	-0.11997	1.27e-06
CSNK1G3	NM_001270574	NM_001270574.1	+	5	122846904	122847388	10	Hypomethylated DMR	1	0	0	0.38015	0.50023	-0.120079	0.00042343
MGAT4B	NM_054013	NM_054013.3	-	5	179229454	179229592	10	Hypomethylated DMR	1	1	1	0.6207	0.74136	-0.120655	0.0013181
MGAT4B	NM_054013	NM_054013.3	-	5	179229454	179229592	10	Hypomethylated DMR	1	1	1	0.6207	0.74136	-0.120655	0.0013181
IL31RA	NM_001297570	NM_001297570.1	+	5	55146683	55146911	14	Hypomethylated DMR	1	0	0	0.47503	0.59577	-0.120736	1.86e-05
SPDL1	NM_001329640	NM_001329640.1	+	5	169011589	169011906	17	Hypomethylated DMR	1	0	1	0.29226	0.41517	-0.122914	2.12e-05
PRDM9	NM_020227	NM_020227.3	+	5	23507752	23507837	10	Hypomethylated DMR	1	1	1	0.51096	0.63502	-0.12406	0.0075516
NHP2	NM_001034833	NM_001034833.1	-	5	177581432	177581557	12	Hypomethylated DMR	1	0	0	0.3823	0.50654	-0.124241	0.00010128
MAML1	NM_014757	NM_014757.4	+	5	179158912	179159020	22	Hypomethylated DMR	1	0	0	0.27249	0.39679	-0.124298	1.07e-07
MAML1	NM_014757	NM_014757.4	+	5	179158912	179159020	22	Hypomethylated DMR	1	0	0	0.27249	0.39679	-0.124298	1.07e-07
SOX30	NM_178424	NM_178424.1	-	5	157079348	157079564	19	Hypomethylated DMR	1	1	1	0.66496	0.78981	-0.124855	2.11e-05
MARVELD2	NM_001038603	NM_001038603.2	+	5	68711637	68712316	32	Hypomethylated DMR	1	0	1	0.40396	0.52887	-0.124909	2.14e-09
MARVELD2	NM_001038603	NM_001038603.2	+	5	68711637	68712316	32	Hypomethylated DMR	1	0	1	0.40396	0.52887	-0.124909	2.14e-09
ARHGEF28	NM_001244364	NM_001244364.1	+	5	73109427	73109598	16	Hypomethylated DMR	1	1	1	0.27489	0.40026	-0.125375	7.94e-06
GEMIN5	NM_001252156	NM_001252156.1	-	5	154318103	154318315	19	Hypomethylated DMR	1	0	0	0.48498	0.61089	-0.125916	6.92e-09
SQSTM1	NM_001142299	NM_001142299.1	+	5	179234851	179235245	30	Hypomethylated DMR	1	0	1	0.34308	0.47042	-0.127336	2.2e-07
SQSTM1	NM_001142299	NM_001142299.1	+	5	179234851	179235245	30	Hypomethylated DMR	1	0	1	0.34308	0.47042	-0.127336	2.2e-07
RFESD	NM_001131066	NM_001131066.1	+	5	94982082	94982161	10	Hypomethylated DMR	1	0	0	0.55683	0.68425	-0.127419	0.002023
TRIM7	NM_203296	NM_203296.1	-	5	180629715	180630580	46	Hypomethylated DMR	1	1	1	0.44339	0.57112	-0.127732	7.38e-11
RETREG1	NM_019000	NM_019000.4	-	5	16509046	16509501	21	Hypomethylated DMR	1	1	1	0.20481	0.33291	-0.128108	1.5e-10
CYFIP2	NM_014376	NM_014376.3	+	5	156695656	156696631	18	Hypomethylated DMR	1	1	1	0.44048	0.56923	-0.128754	7.41e-06
LMAN2	NM_006816	NM_006816.2	-	5	176779612	176779797	13	Hypomethylated DMR	1	0	0	0.61713	0.74657	-0.129434	5.38e-05
C5orf47	NM_001144954	NM_001144954.1	+	5	173416777	173417240	22	Hypomethylated DMR	1	0	1	0.47737	0.60736	-0.129994	1.94e-06
PDE4D	NM_001165899	NM_001165899.1	-	5	59784164	59784316	17	Hypomethylated DMR	1	1	1	0.37059	0.50125	-0.130663	2.42e-05
PCDHA13	NM_018904	NM_018904.2	+	5	140260916	140260947	10	Hypomethylated DMR	1	0	1	0.66225	0.7933	-0.131059	0.00064667
ANKDD1B	NM_001276713	NM_001276713.1	+	5	74906149	74906310	10	Hypomethylated DMR	1	0	0	0.47373	0.60518	-0.131447	0.00079217
DPYSL3	NM_001197294	NM_001197294.1	-	5	146890590	146891070	16	Hypomethylated DMR	1	0	0	0.60203	0.73449	-0.132461	7.06e-06
AGGF1	NM_018046	NM_018046.4	+	5	76327005	76327489	29	Hypomethylated DMR	1	0	1	0.39407	0.52656	-0.132488	1.04e-08
RMND5B	NM_022762	NM_022762.4	+	5	177556922	177557008	10	Hypomethylated DMR	1	0	0	0.2846	0.41885	-0.134249	6.86e-05
ESM1	NM_007036	NM_007036.4	-	5	54281311	54281669	26	Hypomethylated DMR	1	1	0	0.22077	0.35705	-0.136287	2.26e-10
ZNF354A	NM_001324339	NM_001324339.1	-	5	178158163	178159141	49	Hypomethylated DMR	1	0	0	0.33461	0.47261	-0.138008	9.27e-16
ARL10	NM_001317948	NM_001317948.1	+	5	175791126	175791509	20	Hypomethylated DMR	1	0	0	0.45948	0.59813	-0.138651	9.18e-06
HAVCR1	NM_001173393	NM_001173393.2	-	5	156486451	156488055	39	Hypomethylated DMR	1	0	0	0.46881	0.6094	-0.140582	1.36e-13
SLC12A7	NM_006598	NM_006598.2	-	5	1112938	1113478	25	Hypomethylated DMR	1	0	0	0.31009	0.45094	-0.140847	4.98e-09
SLC12A7	NM_006598	NM_006598.2	-	5	1112938	1113478	25	Hypomethylated DMR	1	0	0	0.31009	0.45094	-0.140847	4.98e-09
TMEM174	NM_153217	NM_153217.2	+	5	72469816	72470229	13	Hypomethylated DMR	1	1	1	0.35092	0.49406	-0.14314	8.68e-07
MRPS36	NM_033281	NM_033281.5	+	5	68512904	68512983	12	Hypomethylated DMR	1	0	0	0.33825	0.48219	-0.143943	1.59e-06
MRPS36	NM_033281	NM_033281.5	+	5	68512904	68512983	12	Hypomethylated DMR	1	0	0	0.33825	0.48219	-0.143943	1.59e-06
ATPSCKMT	NR_047670	NR_047670.1	-	5	10248477	10249201	40	Hypomethylated DMR	1	0	1	0.42365	0.56846	-0.144805	2.36e-13
NSA2	NM_001271665	NM_001271665.1	+	5	74061913	74062001	13	Hypomethylated DMR	1	0	1	0.41484	0.56198	-0.147135	2.38e-06
SLC6A18	NM_182632	NM_182632.2	+	5	1225327	1225398	10	Hypomethylated DMR	1	0	0	0.61856	0.76588	-0.147315	0.00035648
PRDM9	NM_020227	NM_020227.3	+	5	23506327	23506920	26	Hypomethylated DMR	1	0	0	0.44047	0.58956	-0.149095	9.53e-12
HEXB	NM_000521	NM_000521.3	+	5	73980171	73980572	10	Hypomethylated DMR	1	0	1	0.50784	0.65726	-0.14942	0.00086865
PAIP1	NM_183323	NM_183323.2	-	5	43557991	43558185	23	Hypomethylated DMR	1	0	0	0.3966	0.54881	-0.152209	1.49e-12
CENPH	NM_022909	NM_022909.3	+	5	68486373	68486642	22	Hypomethylated DMR	1	0	1	0.5816	0.73684	-0.155246	1.23e-09
ZCCHC9	NM_032280	NM_032280.2	+	5	80598056	80598951	45	Hypomethylated DMR	1	0	1	0.46825	0.62374	-0.155488	4.71e-13
MARCHF3	NM_178450	NM_178450.4	-	5	126367423	126367623	10	Hypomethylated DMR	1	0	0	0.5069	0.66608	-0.159178	2.39e-05
GNPDA1	NM_005471	NM_005471.4	-	5	141393270	141393468	10	Hypomethylated DMR	1	0	0	0.49478	0.66143	-0.166657	1.82e-06
CENPH	NM_022909	NM_022909.3	+	5	68484088	68484517	27	Hypomethylated DMR	1	0	0	0.53864	0.70575	-0.16711	1.47e-13
PRDM9	NM_020227	NM_020227.3	+	5	23507047	23507419	28	Hypomethylated DMR	1	0	0	0.35341	0.52663	-0.173223	1.03e-10
ZDHHC11	NM_024786	NM_024786.2	-	5	851790	852086	23	Hypomethylated DMR	1	0	0	0.4086	0.58321	-0.174606	6.75e-11
TICAM2	NM_021649	NM_021649.7	-	5	114938545	114939440	45	Hypomethylated DMR	1	1	1	0.44093	0.61722	-0.176289	5.06e-17
ZCCHC10	NM_001308129	NM_001308129.1	-	5	132363085	132363252	20	Hypomethylated DMR	1	0	0	0.4191	0.59574	-0.176646	1.23e-10
PCDH1	NM_001278615	NM_001278615.1	-	5	141245779	141245820	10	Hypomethylated DMR	1	0	1	0.25709	0.43443	-0.177346	2.47e-08
RUFY1	NM_001040451	NM_001040451.2	+	5	178987429	178987503	10	Hypomethylated DMR	1	0	1	0.4618	0.63936	-0.177555	9.11e-05
RUFY1	NM_001040451	NM_001040451.2	+	5	178987429	178987503	10	Hypomethylated DMR	1	0	1	0.4618	0.63936	-0.177555	9.11e-05
FER	NM_005246	NM_005246.3	+	5	108082777	108082968	10	Hypomethylated DMR	1	0	0	0.37445	0.5598	-0.185355	7.74e-08
ZDHHC11	NM_024786	NM_024786.2	-	5	850403	850951	33	Hypomethylated DMR	1	1	1	0.34278	0.536	-0.193215	9.65e-20
RAI14	NM_001145521	NM_001145521.1	+	5	34683992	34684121	13	Hypomethylated DMR	1	0	1	0.32472	0.52595	-0.201227	2.06e-06
ZNF131	NM_001330708	NM_001330708.1	+	5	43120088	43120187	12	Hypomethylated DMR	1	0	0	0.41021	0.64903	-0.23882	3.57e-11
TFAP2A	NM_001042425	NM_001042425.1	-	6	10420566	10421416	55	Hypermethylated DMR	1	0	0	0.32806	0.16248	0.165578	2.32e-25
ZSCAN12	NM_001163391	NM_001163391.1	-	6	28367743	28368101	29	Hypermethylated DMR	1	0	0	0.34836	0.18622	0.162143	2.75e-11
GPSM3	NM_001276501	NM_001276501.1	-	6	32159388	32159969	10	Hypermethylated DMR	1	1	1	0.64813	0.48986	0.158272	0.00013699
GPSM3	NM_001276501	NM_001276501.1	-	6	32159388	32159969	10	Hypermethylated DMR	1	1	1	0.64813	0.48986	0.158272	0.00013699
GPSM3	NM_001276501	NM_001276501.1	-	6	32159388	32159969	10	Hypermethylated DMR	1	1	1	0.64813	0.48986	0.158272	0.00013699
GPSM3	NM_001276501	NM_001276501.1	-	6	32159388	32159969	10	Hypermethylated DMR	1	1	1	0.64813	0.48986	0.158272	0.00013699
GPSM3	NM_001276501	NM_001276501.1	-	6	32159388	32159969	10	Hypermethylated DMR	1	1	1	0.64813	0.48986	0.158272	0.00013699
GPSM3	NM_001276501	NM_001276501.1	-	6	32159388	32159969	10	Hypermethylated DMR	1	1	1	0.64813	0.48986	0.158272	0.00013699
GPSM3	NM_001276501	NM_001276501.1	-	6	32159388	32159969	10	Hypermethylated DMR	1	1	1	0.64813	0.48986	0.158272	0.00013699
GCNT2	NM_001491	NM_001491.2	+	6	10555904	10556378	26	Hypermethylated DMR	1	1	1	0.54329	0.38801	0.155283	6.77e-10
GCNT2	NM_001491	NM_001491.2	+	6	10555904	10556378	26	Hypermethylated DMR	1	1	1	0.54329	0.38801	0.155283	6.77e-10
SCML4	NM_198081	NM_198081.4	-	6	108144446	108144678	10	Hypermethylated DMR	1	0	1	0.682	0.53337	0.148628	1.84e-05
TFAP2B	NM_003221	NM_003221.3	+	6	50786691	50786848	10	Hypermethylated DMR	1	0	1	0.39828	0.25007	0.148216	0.0002737
TAP1	NM_001292022	NM_001292022.1	-	6	32819807	32820215	21	Hypermethylated DMR	1	1	1	0.65817	0.51522	0.142941	7.22e-10
TAP1	NM_001292022	NM_001292022.1	-	6	32819807	32820215	21	Hypermethylated DMR	1	1	1	0.65817	0.51522	0.142941	7.22e-10
TAP1	NM_001292022	NM_001292022.1	-	6	32819807	32820215	21	Hypermethylated DMR	1	1	1	0.65817	0.51522	0.142941	7.22e-10
TAP1	NM_001292022	NM_001292022.1	-	6	32819807	32820215	21	Hypermethylated DMR	1	1	1	0.65817	0.51522	0.142941	7.22e-10
TAP1	NM_001292022	NM_001292022.1	-	6	32819807	32820215	21	Hypermethylated DMR	1	1	1	0.65817	0.51522	0.142941	7.22e-10
TAP1	NM_001292022	NM_001292022.1	-	6	32819807	32820215	21	Hypermethylated DMR	1	1	1	0.65817	0.51522	0.142941	7.22e-10
TAP1	NM_001292022	NM_001292022.1	-	6	32819807	32820215	21	Hypermethylated DMR	1	1	1	0.65817	0.51522	0.142941	7.22e-10
TAP1	NM_001292022	NM_001292022.1	-	6	32819807	32820215	21	Hypermethylated DMR	1	1	1	0.65817	0.51522	0.142941	7.22e-10
SPATS1	NM_145026	NM_145026.3	+	6	44309765	44310213	15	Hypermethylated DMR	1	0	0	0.43236	0.29205	0.14031	2.32e-05
SYCP2L	NM_001040274	NM_001040274.2	+	6	10887541	10887882	24	Hypermethylated DMR	1	0	1	0.35948	0.21963	0.139851	1.18e-08
PSMB8	NM_148919	NM_148919.3	-	6	32810705	32810834	12	Hypermethylated DMR	1	1	1	0.72885	0.58998	0.138869	6.29e-05
PSMB8	NM_148919	NM_148919.3	-	6	32810705	32810834	12	Hypermethylated DMR	1	1	1	0.72885	0.58998	0.138869	6.29e-05
PSMB8	NM_148919	NM_148919.3	-	6	32810705	32810834	12	Hypermethylated DMR	1	1	1	0.72885	0.58998	0.138869	6.29e-05
PSMB8	NM_148919	NM_148919.3	-	6	32810705	32810834	12	Hypermethylated DMR	1	1	1	0.72885	0.58998	0.138869	6.29e-05
PSMB8	NM_148919	NM_148919.3	-	6	32810705	32810834	12	Hypermethylated DMR	1	1	1	0.72885	0.58998	0.138869	6.29e-05
PSMB8	NM_148919	NM_148919.3	-	6	32810705	32810834	12	Hypermethylated DMR	1	1	1	0.72885	0.58998	0.138869	6.29e-05
PSMB8	NM_148919	NM_148919.3	-	6	32810705	32810834	12	Hypermethylated DMR	1	1	1	0.72885	0.58998	0.138869	6.29e-05
PSMB8	NM_148919	NM_148919.3	-	6	32810705	32810834	12	Hypermethylated DMR	1	1	1	0.72885	0.58998	0.138869	6.29e-05
MDFI	NM_001300806	NM_001300806.1	+	6	41606943	41607132	10	Hypermethylated DMR	1	0	1	0.36444	0.2272	0.137245	3.02e-05
RIPOR2	NM_001346032	NM_001346032.1	-	6	24910750	24910859	10	Hypermethylated DMR	1	1	1	0.26143	0.1272	0.134239	3.88e-05
KHDC1	NM_001251874	NM_001251874.1	-	6	74019200	74019441	24	Hypermethylated DMR	1	1	1	0.31924	0.18616	0.13308	2.33e-07
RIPOR2	NM_001346032	NM_001346032.1	-	6	24909574	24910563	48	Hypermethylated DMR	1	0	1	0.48166	0.3505	0.131166	2.44e-16
LY86	NM_004271	NM_004271.3	+	6	6588503	6589166	27	Hypermethylated DMR	1	1	1	0.53748	0.40737	0.130105	2.01e-09
ATP6V1G2-DDX39B	NR_037853	NR_037853.1	-	6	31513917	31514287	10	Hypermethylated DMR	1	1	1	0.51566	0.38695	0.128712	0.00097733
SASH1	NM_001346507	NM_001346507.1	+	6	148829043	148829224	10	Hypermethylated DMR	1	0	1	0.63005	0.50182	0.128224	3.83e-05
TFAP2A	NM_003220	NM_003220.2	-	6	10416269	10416400	17	Hypermethylated DMR	1	1	1	0.29274	0.16611	0.126634	4.87e-09
PSMB8	NM_004159	NM_004159.4	-	6	32813577	32813864	12	Hypermethylated DMR	1	1	1	0.59998	0.47387	0.126105	6.09e-05
PSMB8	NM_004159	NM_004159.4	-	6	32813577	32813864	12	Hypermethylated DMR	1	1	1	0.59998	0.47387	0.126105	6.09e-05
PSMB8	NM_004159	NM_004159.4	-	6	32813577	32813864	12	Hypermethylated DMR	1	1	1	0.59998	0.47387	0.126105	6.09e-05
PSMB8	NM_004159	NM_004159.4	-	6	32813577	32813864	12	Hypermethylated DMR	1	1	1	0.59998	0.47387	0.126105	6.09e-05
PSMB8	NM_004159	NM_004159.4	-	6	32813577	32813864	12	Hypermethylated DMR	1	1	1	0.59998	0.47387	0.126105	6.09e-05
PSMB8	NM_004159	NM_004159.4	-	6	32813577	32813864	12	Hypermethylated DMR	1	1	1	0.59998	0.47387	0.126105	6.09e-05
PSMB8	NM_004159	NM_004159.4	-	6	32813577	32813864	12	Hypermethylated DMR	1	1	1	0.59998	0.47387	0.126105	6.09e-05
PSMB8	NM_004159	NM_004159.4	-	6	32813577	32813864	12	Hypermethylated DMR	1	1	1	0.59998	0.47387	0.126105	6.09e-05
LTA	NM_001159740	NM_001159740.2	+	6	31539855	31540051	10	Hypermethylated DMR	1	1	0	0.65116	0.52509	0.126072	0.00024448
LTA	NM_001159740	NM_001159740.2	+	6	31539855	31540051	10	Hypermethylated DMR	1	1	0	0.65116	0.52509	0.126072	0.00024448
LTA	NM_001159740	NM_001159740.2	+	6	31539855	31540051	10	Hypermethylated DMR	1	1	0	0.65116	0.52509	0.126072	0.00024448
LTA	NM_001159740	NM_001159740.2	+	6	31539855	31540051	10	Hypermethylated DMR	1	1	0	0.65116	0.52509	0.126072	0.00024448
LTA	NM_001159740	NM_001159740.2	+	6	31539855	31540051	10	Hypermethylated DMR	1	1	0	0.65116	0.52509	0.126072	0.00024448
LTA	NM_001159740	NM_001159740.2	+	6	31539855	31540051	10	Hypermethylated DMR	1	1	0	0.65116	0.52509	0.126072	0.00024448
LTA	NM_001159740	NM_001159740.2	+	6	31539855	31540051	10	Hypermethylated DMR	1	1	0	0.65116	0.52509	0.126072	0.00024448
MAP7	NM_001198614	NM_001198614.1	-	6	136847467	136847789	15	Hypermethylated DMR	1	1	1	0.29544	0.16958	0.125858	0.00014664
PAQR8	NM_133367	NM_133367.4	+	6	52226293	52226468	12	Hypermethylated DMR	1	0	0	0.43777	0.31209	0.125683	6.68e-05
IPCEF1	NM_001130699	NM_001130699.1	-	6	154650833	154651159	12	Hypermethylated DMR	1	1	1	0.66805	0.54311	0.124938	9.49e-05
PLEKHG1	NR_138140	NR_138140.1	+	6	150953940	150954367	13	Hypermethylated DMR	1	1	1	0.65997	0.53533	0.124638	6.17e-07
GSTA4	NM_001512	NM_001512.3	-	6	52859081	52859336	13	Hypermethylated DMR	1	0	1	0.3465	0.22204	0.124458	3.02e-05
DAAM2	NM_015345	NM_015345.3	+	6	39761231	39761896	22	Hypermethylated DMR	1	0	1	0.5462	0.42398	0.122218	3.37e-06
ZSCAN12	NR_136510	NR_136510.1	-	6	28367207	28367538	22	Hypermethylated DMR	1	1	1	0.23737	0.11541	0.121961	1.6e-07
GRM4	NM_000841	NM_000841.3	-	6	34113789	34113930	10	Hypermethylated DMR	1	1	1	0.50412	0.38239	0.121733	0.0024903
NT5E	NM_001204813	NM_001204813.1	+	6	86158733	86159156	26	Hypermethylated DMR	1	0	0	0.27565	0.1549	0.120745	5.8e-07
RSPH9	NM_152732	NM_152732.4	+	6	43613323	43613463	13	Hypermethylated DMR	1	0	1	0.2826	0.16221	0.120386	7.77e-06
PSMB9	NM_002800	NM_002800.4	+	6	32822564	32822886	14	Hypermethylated DMR	1	0	1	0.37607	0.25623	0.119844	0.00018964
PSMB9	NM_002800	NM_002800.4	+	6	32822564	32822886	14	Hypermethylated DMR	1	0	1	0.37607	0.25623	0.119844	0.00018964
PSMB9	NM_002800	NM_002800.4	+	6	32822564	32822886	14	Hypermethylated DMR	1	0	1	0.37607	0.25623	0.119844	0.00018964
PSMB9	NM_002800	NM_002800.4	+	6	32822564	32822886	14	Hypermethylated DMR	1	0	1	0.37607	0.25623	0.119844	0.00018964
PSMB9	NM_002800	NM_002800.4	+	6	32822564	32822886	14	Hypermethylated DMR	1	0	1	0.37607	0.25623	0.119844	0.00018964
PSMB9	NM_002800	NM_002800.4	+	6	32822564	32822886	14	Hypermethylated DMR	1	0	1	0.37607	0.25623	0.119844	0.00018964
PSMB9	NM_002800	NM_002800.4	+	6	32822564	32822886	14	Hypermethylated DMR	1	0	1	0.37607	0.25623	0.119844	0.00018964
PSMB9	NM_002800	NM_002800.4	+	6	32822564	32822886	14	Hypermethylated DMR	1	0	1	0.37607	0.25623	0.119844	0.00018964
LST1	NM_007161	NM_007161.3	+	6	31555481	31556262	16	Hypermethylated DMR	1	1	1	0.60962	0.49058	0.119039	0.0006691
LST1	NM_007161	NM_007161.3	+	6	31555481	31556262	16	Hypermethylated DMR	1	1	1	0.60962	0.49058	0.119039	0.0006691
LST1	NM_007161	NM_007161.3	+	6	31555481	31556262	16	Hypermethylated DMR	1	1	1	0.60962	0.49058	0.119039	0.0006691
LST1	NM_007161	NM_007161.3	+	6	31555481	31556262	16	Hypermethylated DMR	1	1	1	0.60962	0.49058	0.119039	0.0006691
LST1	NM_007161	NM_007161.3	+	6	31555481	31556262	16	Hypermethylated DMR	1	1	1	0.60962	0.49058	0.119039	0.0006691
LST1	NM_007161	NM_007161.3	+	6	31555481	31556262	16	Hypermethylated DMR	1	1	1	0.60962	0.49058	0.119039	0.0006691
LST1	NM_007161	NM_007161.3	+	6	31555481	31556262	16	Hypermethylated DMR	1	1	1	0.60962	0.49058	0.119039	0.0006691
LST1	NM_007161	NM_007161.3	+	6	31555481	31556262	16	Hypermethylated DMR	1	1	1	0.60962	0.49058	0.119039	0.0006691
LTB	NM_002341	NM_002341.1	-	6	31549480	31549800	14	Hypermethylated DMR	1	1	1	0.3547	0.23727	0.117431	0.00020993
LTB	NM_002341	NM_002341.1	-	6	31549480	31549800	14	Hypermethylated DMR	1	1	1	0.3547	0.23727	0.117431	0.00020993
LTB	NM_002341	NM_002341.1	-	6	31549480	31549800	14	Hypermethylated DMR	1	1	1	0.3547	0.23727	0.117431	0.00020993
LTB	NM_002341	NM_002341.1	-	6	31549480	31549800	14	Hypermethylated DMR	1	1	1	0.3547	0.23727	0.117431	0.00020993
LTB	NM_002341	NM_002341.1	-	6	31549480	31549800	14	Hypermethylated DMR	1	1	1	0.3547	0.23727	0.117431	0.00020993
LTB	NM_002341	NM_002341.1	-	6	31549480	31549800	14	Hypermethylated DMR	1	1	1	0.3547	0.23727	0.117431	0.00020993
LTB	NM_002341	NM_002341.1	-	6	31549480	31549800	14	Hypermethylated DMR	1	1	1	0.3547	0.23727	0.117431	0.00020993
LTB	NM_002341	NM_002341.1	-	6	31549480	31549800	14	Hypermethylated DMR	1	1	1	0.3547	0.23727	0.117431	0.00020993
GCNT2	NM_001491	NM_001491.2	+	6	10556625	10557125	13	Hypermethylated DMR	1	1	1	0.63407	0.51681	0.117252	0.00010155
GCNT2	NM_001491	NM_001491.2	+	6	10556625	10557125	13	Hypermethylated DMR	1	1	1	0.63407	0.51681	0.117252	0.00010155
NHSL1	NM_020464	NM_020464.1	-	6	138892838	138893358	34	Hypermethylated DMR	1	1	1	0.34402	0.22688	0.117146	2.48e-07
ANKRD6	NM_001242811	NM_001242811.1	+	6	90271676	90272614	41	Hypermethylated DMR	1	1	1	0.60384	0.48675	0.117096	1.45e-08
FYN	NM_153048	NM_153048.3	-	6	112080675	112082095	57	Hypermethylated DMR	1	0	1	0.46212	0.34528	0.116843	3.74e-10
PSMB8	NM_004159	NM_004159.4	-	6	32812917	32813338	16	Hypermethylated DMR	1	1	1	0.56311	0.44631	0.116799	2.56e-05
PSMB8	NM_004159	NM_004159.4	-	6	32812917	32813338	16	Hypermethylated DMR	1	1	1	0.56311	0.44631	0.116799	2.56e-05
PSMB8	NM_004159	NM_004159.4	-	6	32812917	32813338	16	Hypermethylated DMR	1	1	1	0.56311	0.44631	0.116799	2.56e-05
PSMB8	NM_004159	NM_004159.4	-	6	32812917	32813338	16	Hypermethylated DMR	1	1	1	0.56311	0.44631	0.116799	2.56e-05
PSMB8	NM_004159	NM_004159.4	-	6	32812917	32813338	16	Hypermethylated DMR	1	1	1	0.56311	0.44631	0.116799	2.56e-05
PSMB8	NM_004159	NM_004159.4	-	6	32812917	32813338	16	Hypermethylated DMR	1	1	1	0.56311	0.44631	0.116799	2.56e-05
PSMB8	NM_004159	NM_004159.4	-	6	32812917	32813338	16	Hypermethylated DMR	1	1	1	0.56311	0.44631	0.116799	2.56e-05
PSMB8	NM_004159	NM_004159.4	-	6	32812917	32813338	16	Hypermethylated DMR	1	1	1	0.56311	0.44631	0.116799	2.56e-05
NR2E1	NM_001286102	NM_001286102.1	+	6	108488334	108488380	10	Hypermethylated DMR	1	0	1	0.46143	0.34555	0.115879	0.0036106
SYTL3	NM_001318745	NM_001318745.1	+	6	159084589	159084701	14	Hypermethylated DMR	1	1	1	0.54098	0.42531	0.115672	0.00020935
AIF1	NM_032955	NM_032955.2	+	6	31583458	31583849	12	Hypermethylated DMR	1	1	1	0.53025	0.41502	0.115234	0.00015262
AIF1	NM_032955	NM_032955.2	+	6	31583458	31583849	12	Hypermethylated DMR	1	1	1	0.53025	0.41502	0.115234	0.00015262
AIF1	NM_032955	NM_032955.2	+	6	31583458	31583849	12	Hypermethylated DMR	1	1	1	0.53025	0.41502	0.115234	0.00015262
AIF1	NM_032955	NM_032955.2	+	6	31583458	31583849	12	Hypermethylated DMR	1	1	1	0.53025	0.41502	0.115234	0.00015262
AIF1	NM_032955	NM_032955.2	+	6	31583458	31583849	12	Hypermethylated DMR	1	1	1	0.53025	0.41502	0.115234	0.00015262
AIF1	NM_032955	NM_032955.2	+	6	31583458	31583849	12	Hypermethylated DMR	1	1	1	0.53025	0.41502	0.115234	0.00015262
SLC29A1	NM_001304463	NM_001304463.1	+	6	44190495	44190666	10	Hypermethylated DMR	1	0	1	0.55596	0.44207	0.113893	0.0002037
MUCL3	NM_080870	NM_080870.3	+	6	30908057	30908290	10	Hypermethylated DMR	1	0	0	0.68304	0.56972	0.113326	0.00094406
MUCL3	NM_080870	NM_080870.3	+	6	30908057	30908290	10	Hypermethylated DMR	1	0	0	0.68304	0.56972	0.113326	0.00094406
MUCL3	NM_080870	NM_080870.3	+	6	30908057	30908290	10	Hypermethylated DMR	1	0	0	0.68304	0.56972	0.113326	0.00094406
MUCL3	NM_080870	NM_080870.3	+	6	30908057	30908290	10	Hypermethylated DMR	1	0	0	0.68304	0.56972	0.113326	0.00094406
MUCL3	NM_080870	NM_080870.3	+	6	30908057	30908290	10	Hypermethylated DMR	1	0	0	0.68304	0.56972	0.113326	0.00094406
TXLNB	NM_153235	NM_153235.3	-	6	139612993	139613755	25	Hypermethylated DMR	1	1	1	0.27454	0.1616	0.112933	2.49e-07
EPB41L2	NM_001135554	NM_001135554.1	-	6	131385051	131385262	10	Hypermethylated DMR	1	0	0	0.49168	0.37937	0.112305	0.0010893
MUCL3	NM_080870	NM_080870.3	+	6	30908950	30909393	10	Hypermethylated DMR	1	0	1	0.79468	0.68296	0.111722	0.0019131
MUCL3	NM_080870	NM_080870.3	+	6	30908950	30909393	10	Hypermethylated DMR	1	0	1	0.79468	0.68296	0.111722	0.0019131
MUCL3	NM_080870	NM_080870.3	+	6	30908950	30909393	10	Hypermethylated DMR	1	0	1	0.79468	0.68296	0.111722	0.0019131
MUCL3	NM_080870	NM_080870.3	+	6	30908950	30909393	10	Hypermethylated DMR	1	0	1	0.79468	0.68296	0.111722	0.0019131
MUCL3	NM_080870	NM_080870.3	+	6	30908950	30909393	10	Hypermethylated DMR	1	0	1	0.79468	0.68296	0.111722	0.0019131
BAG6	NM_001098534	NM_001098534.1	-	6	31619454	31619582	10	Hypermethylated DMR	1	1	1	0.23126	0.12022	0.111042	0.00044153
BAG6	NM_001098534	NM_001098534.1	-	6	31619454	31619582	10	Hypermethylated DMR	1	1	1	0.23126	0.12022	0.111042	0.00044153
BAG6	NM_001098534	NM_001098534.1	-	6	31619454	31619582	10	Hypermethylated DMR	1	1	1	0.23126	0.12022	0.111042	0.00044153
BAG6	NM_001098534	NM_001098534.1	-	6	31619454	31619582	10	Hypermethylated DMR	1	1	1	0.23126	0.12022	0.111042	0.00044153
BAG6	NM_001098534	NM_001098534.1	-	6	31619454	31619582	10	Hypermethylated DMR	1	1	1	0.23126	0.12022	0.111042	0.00044153
BAG6	NM_001098534	NM_001098534.1	-	6	31619454	31619582	10	Hypermethylated DMR	1	1	1	0.23126	0.12022	0.111042	0.00044153
BAG6	NM_001098534	NM_001098534.1	-	6	31619454	31619582	10	Hypermethylated DMR	1	1	1	0.23126	0.12022	0.111042	0.00044153
H2BC1	NM_170610	NM_170610.2	+	6	25727865	25728075	22	Hypermethylated DMR	1	0	0	0.8247	0.7142	0.110496	0.00010263
VARS2	NM_001167734	NM_001167734.1	+	6	30882425	30882694	10	Hypermethylated DMR	1	1	1	0.30255	0.19238	0.110178	0.0065081
VARS2	NM_001167734	NM_001167734.1	+	6	30882425	30882694	10	Hypermethylated DMR	1	1	1	0.30255	0.19238	0.110178	0.0065081
VARS2	NM_001167734	NM_001167734.1	+	6	30882425	30882694	10	Hypermethylated DMR	1	1	1	0.30255	0.19238	0.110178	0.0065081
VARS2	NM_001167734	NM_001167734.1	+	6	30882425	30882694	10	Hypermethylated DMR	1	1	1	0.30255	0.19238	0.110178	0.0065081
VARS2	NM_001167734	NM_001167734.1	+	6	30882425	30882694	10	Hypermethylated DMR	1	1	1	0.30255	0.19238	0.110178	0.0065081
VARS2	NM_001167734	NM_001167734.1	+	6	30882425	30882694	10	Hypermethylated DMR	1	1	1	0.30255	0.19238	0.110178	0.0065081
SIM1	NM_005068	NM_005068.2	-	6	100911317	100911710	24	Hypermethylated DMR	1	1	0	0.39565	0.28674	0.108907	1.23e-06
HLA-F	NM_001098479	NM_001098479.1	+	6	29692084	29692477	32	Hypermethylated DMR	1	1	1	0.56281	0.45392	0.10889	5e-07
HLA-F	NM_001098479	NM_001098479.1	+	6	29692084	29692477	32	Hypermethylated DMR	1	1	1	0.56281	0.45392	0.10889	5e-07
HLA-F	NM_001098479	NM_001098479.1	+	6	29692084	29692477	32	Hypermethylated DMR	1	1	1	0.56281	0.45392	0.10889	5e-07
HLA-F	NM_001098479	NM_001098479.1	+	6	29692084	29692477	32	Hypermethylated DMR	1	1	1	0.56281	0.45392	0.10889	5e-07
HLA-F	NM_001098479	NM_001098479.1	+	6	29692084	29692477	32	Hypermethylated DMR	1	1	1	0.56281	0.45392	0.10889	5e-07
HLA-F	NM_001098479	NM_001098479.1	+	6	29692084	29692477	32	Hypermethylated DMR	1	1	1	0.56281	0.45392	0.10889	5e-07
HLA-F	NM_001098479	NM_001098479.1	+	6	29692084	29692477	32	Hypermethylated DMR	1	1	1	0.56281	0.45392	0.10889	5e-07
CCR6	NM_031409	NM_031409.3	+	6	167536056	167536263	13	Hypermethylated DMR	1	1	1	0.70547	0.59711	0.108366	0.0024319
GPX5	NM_003996	NM_003996.3	+	6	28493000	28493812	28	Hypermethylated DMR	1	1	0	0.45626	0.3479	0.108363	2.86e-05
GPX5	NM_003996	NM_003996.3	+	6	28493000	28493812	28	Hypermethylated DMR	1	1	0	0.45626	0.3479	0.108363	2.86e-05
GRIK2	NM_175768	NM_175768.3	+	6	101847114	101847319	16	Hypermethylated DMR	1	1	1	0.37397	0.2657	0.10827	2.93e-06
TAAR9	NM_175057	NM_175057.3	+	6	132859937	132860433	10	Hypermethylated DMR	1	1	0	0.65101	0.54308	0.107927	0.0012212
HLA-DPA1	NM_001242524	NM_001242524.1	-	6	33048077	33048254	14	Hypermethylated DMR	1	0	1	0.35879	0.25137	0.107416	0.0013657
HLA-DPA1	NM_001242524	NM_001242524.1	-	6	33048077	33048254	14	Hypermethylated DMR	1	0	1	0.35879	0.25137	0.107416	0.0013657
HLA-DPA1	NM_001242524	NM_001242524.1	-	6	33048077	33048254	14	Hypermethylated DMR	1	0	1	0.35879	0.25137	0.107416	0.0013657
HLA-DPA1	NM_001242524	NM_001242524.1	-	6	33048077	33048254	14	Hypermethylated DMR	1	0	1	0.35879	0.25137	0.107416	0.0013657
HLA-DPA1	NM_001242524	NM_001242524.1	-	6	33048077	33048254	14	Hypermethylated DMR	1	0	1	0.35879	0.25137	0.107416	0.0013657
HLA-DPA1	NM_001242524	NM_001242524.1	-	6	33048077	33048254	14	Hypermethylated DMR	1	0	1	0.35879	0.25137	0.107416	0.0013657
HLA-DPA1	NM_001242524	NM_001242524.1	-	6	33048077	33048254	14	Hypermethylated DMR	1	0	1	0.35879	0.25137	0.107416	0.0013657
HLA-DPA1	NM_001242524	NM_001242524.1	-	6	33048077	33048254	14	Hypermethylated DMR	1	0	1	0.35879	0.25137	0.107416	0.0013657
GABBR1	NM_021903	NM_021903.2	-	6	29595001	29595162	10	Hypermethylated DMR	1	0	1	0.49613	0.38874	0.107384	0.0014449
GABBR1	NM_021903	NM_021903.2	-	6	29595001	29595162	10	Hypermethylated DMR	1	0	1	0.49613	0.38874	0.107384	0.0014449
GABBR1	NM_021903	NM_021903.2	-	6	29595001	29595162	10	Hypermethylated DMR	1	0	1	0.49613	0.38874	0.107384	0.0014449
GABBR1	NM_021903	NM_021903.2	-	6	29595001	29595162	10	Hypermethylated DMR	1	0	1	0.49613	0.38874	0.107384	0.0014449
GABBR1	NM_021903	NM_021903.2	-	6	29595001	29595162	10	Hypermethylated DMR	1	0	1	0.49613	0.38874	0.107384	0.0014449
GABBR1	NM_021903	NM_021903.2	-	6	29595001	29595162	10	Hypermethylated DMR	1	0	1	0.49613	0.38874	0.107384	0.0014449
GABBR1	NM_021903	NM_021903.2	-	6	29595001	29595162	10	Hypermethylated DMR	1	0	1	0.49613	0.38874	0.107384	0.0014449
GCM2	NM_004752	NM_004752.3	-	6	10881636	10881871	14	Hypermethylated DMR	1	0	1	0.52727	0.4205	0.106776	0.0011348
DDAH2	NM_001303008	NM_001303008.1	-	6	31695916	31696852	30	Hypermethylated DMR	1	1	1	0.451	0.34432	0.106681	9.29e-07
DDAH2	NM_001303008	NM_001303008.1	-	6	31695916	31696852	30	Hypermethylated DMR	1	1	1	0.451	0.34432	0.106681	9.29e-07
DDAH2	NM_001303008	NM_001303008.1	-	6	31695916	31696852	30	Hypermethylated DMR	1	1	1	0.451	0.34432	0.106681	9.29e-07
DDAH2	NM_001303008	NM_001303008.1	-	6	31695916	31696852	30	Hypermethylated DMR	1	1	1	0.451	0.34432	0.106681	9.29e-07
DDAH2	NM_001303008	NM_001303008.1	-	6	31695916	31696852	30	Hypermethylated DMR	1	1	1	0.451	0.34432	0.106681	9.29e-07
DDAH2	NM_001303008	NM_001303008.1	-	6	31695916	31696852	30	Hypermethylated DMR	1	1	1	0.451	0.34432	0.106681	9.29e-07
DDAH2	NM_001303008	NM_001303008.1	-	6	31695916	31696852	30	Hypermethylated DMR	1	1	1	0.451	0.34432	0.106681	9.29e-07
CUTA	NM_001014433	NM_001014433.2	-	6	33386744	33387090	10	Hypermethylated DMR	1	0	0	0.48953	0.38364	0.105895	0.01684
CUTA	NM_001014433	NM_001014433.2	-	6	33386744	33387090	10	Hypermethylated DMR	1	0	0	0.48953	0.38364	0.105895	0.01684
AKAP12	NM_005100	NM_005100.3	+	6	151560774	151561056	31	Hypermethylated DMR	1	0	0	0.37527	0.26967	0.105603	2.93e-05
MEI4	NM_001282136	NM_001282136.2	+	6	78359925	78359966	12	Hypermethylated DMR	1	0	0	0.26185	0.15671	0.105131	0.0001741
PRRT1	NM_030651	NM_030651.3	-	6	32119534	32120624	29	Hypermethylated DMR	1	1	1	0.36119	0.25705	0.104141	5.2e-05
PRRT1	NM_030651	NM_030651.3	-	6	32119534	32120624	29	Hypermethylated DMR	1	1	1	0.36119	0.25705	0.104141	5.2e-05
PRRT1	NM_030651	NM_030651.3	-	6	32119534	32120624	29	Hypermethylated DMR	1	1	1	0.36119	0.25705	0.104141	5.2e-05
PRRT1	NM_030651	NM_030651.3	-	6	32119534	32120624	29	Hypermethylated DMR	1	1	1	0.36119	0.25705	0.104141	5.2e-05
PRRT1	NM_030651	NM_030651.3	-	6	32119534	32120624	29	Hypermethylated DMR	1	1	1	0.36119	0.25705	0.104141	5.2e-05
PRRT1	NM_030651	NM_030651.3	-	6	32119534	32120624	29	Hypermethylated DMR	1	1	1	0.36119	0.25705	0.104141	5.2e-05
PRRT1	NM_030651	NM_030651.3	-	6	32119534	32120624	29	Hypermethylated DMR	1	1	1	0.36119	0.25705	0.104141	5.2e-05
PRRT1	NM_030651	NM_030651.3	-	6	32119534	32120624	29	Hypermethylated DMR	1	1	1	0.36119	0.25705	0.104141	5.2e-05
KCNK16	NM_032115	NM_032115.3	-	6	39289383	39289760	10	Hypermethylated DMR	1	0	1	0.64821	0.5442	0.104008	0.0050116
KIF25	NM_005355	NM_005355.3	+	6	168418397	168418528	10	Hypermethylated DMR	1	0	0	0.55333	0.44946	0.103871	0.040714
PLAGL1	NM_001317159	NM_001317159.1	-	6	144375879	144376957	16	Hypermethylated DMR	1	1	1	0.59111	0.48797	0.103136	0.0002595
DDO	NM_003649	NM_003649.2	-	6	110736122	110736423	12	Hypermethylated DMR	1	0	1	0.53846	0.43533	0.103132	0.030256
VEGFA	NM_001171630	NM_001171630.1	+	6	43736685	43737137	18	Hypermethylated DMR	1	0	0	0.50254	0.39947	0.103071	0.00083153
RIPOR2	NM_001286446	NM_001286446.2	-	6	25041672	25042863	53	Hypermethylated DMR	1	1	1	0.58278	0.47973	0.103043	1.95e-09
MICA	NM_001177519	NM_001177519.2	+	6	31369865	31370701	21	Hypermethylated DMR	1	0	1	0.34532	0.24229	0.103034	2.09e-05
MICA	NM_001177519	NM_001177519.2	+	6	31369865	31370701	21	Hypermethylated DMR	1	0	1	0.34532	0.24229	0.103034	2.09e-05
MICA	NM_001177519	NM_001177519.2	+	6	31369865	31370701	21	Hypermethylated DMR	1	0	1	0.34532	0.24229	0.103034	2.09e-05
MICA	NM_001177519	NM_001177519.2	+	6	31369865	31370701	21	Hypermethylated DMR	1	0	1	0.34532	0.24229	0.103034	2.09e-05
MICA	NM_001177519	NM_001177519.2	+	6	31369865	31370701	21	Hypermethylated DMR	1	0	1	0.34532	0.24229	0.103034	2.09e-05
VGLL2	NM_153453	NM_153453.1	+	6	117585926	117585974	13	Hypermethylated DMR	1	0	0	0.23777	0.1352	0.10257	0.00057545
PLAGL1	NM_001317157	NM_001317157.1	-	6	144282530	144283195	16	Hypermethylated DMR	1	1	1	0.57443	0.47268	0.10175	0.00068999
SYNE1	NM_033071	NM_033071.3	-	6	152956689	152957101	10	Hypermethylated DMR	1	0	1	0.52529	0.42383	0.101454	0.0092881
TFAP2B	NM_003221	NM_003221.3	+	6	50785448	50786568	26	Hypermethylated DMR	1	1	0	0.33545	0.23413	0.101322	5.37e-05
SLC17A2	NM_001286123	NM_001286123.1	-	6	25925557	25926050	17	Hypermethylated DMR	1	1	1	0.64275	0.54154	0.101206	0.00047508
MLN	NM_002418	NM_002418.2	-	6	33771731	33771932	10	Hypermethylated DMR	1	1	0	0.59009	0.48916	0.10093	0.00060177
FKBP5	NM_001145775	NM_001145775.2	-	6	35696562	35697128	15	Hypermethylated DMR	1	1	1	0.70235	0.60158	0.100775	4.77e-05
OLIG3	NM_175747	NM_175747.2	-	6	137815725	137816475	30	Hypermethylated DMR	1	0	0	0.4345	0.33408	0.100426	2.82e-05
DCBLD1	NM_173674	NM_173674.2	+	6	117802708	117802988	20	Hypermethylated DMR	1	0	0	0.41429	0.31397	0.100319	1.09e-05
NRSN1	NM_080723	NM_080723.4	+	6	24126114	24127524	36	Hypermethylated DMR	1	1	1	0.29702	0.1968	0.100224	2.96e-05
HTR1B	NM_000863	NM_000863.2	-	6	78173095	78173183	16	Hypermethylated DMR	1	1	0	0.25323	0.15314	0.100082	1.72e-06
MFSD4B	NM_153369	NM_153369.2	+	6	111581216	111581394	20	Hypomethylated DMR	1	0	1	0.25785	0.35799	-0.100137	9.5e-05
DLK2	NM_001286655	NM_001286655.1	-	6	43425207	43425907	23	Hypomethylated DMR	1	0	0	0.3084	0.40971	-0.101311	0.00017661
STX11	NM_003764	NM_003764.3	+	6	144470769	144470913	18	Hypomethylated DMR	1	0	0	0.28618	0.38752	-0.101334	4.99e-06
PRPF4B	NM_003913	NM_003913.4	+	6	4020576	4020834	28	Hypomethylated DMR	1	0	0	0.61171	0.71308	-0.10137	1.78e-06
POPDC3	NM_022361	NM_022361.4	-	6	105628299	105628440	10	Hypomethylated DMR	1	0	0	0.4849	0.58671	-0.101803	0.0021123
DACT2	NM_001286351	NM_001286351.1	-	6	168719552	168719611	10	Hypomethylated DMR	1	0	1	0.17621	0.27814	-0.10193	0.0017044
HLA-DMB	NM_002118	NM_002118.4	-	6	32909450	32910634	29	Hypomethylated DMR	1	0	0	0.50598	0.60791	-0.10193	5.18e-06
HLA-DMB	NM_002118	NM_002118.4	-	6	32909450	32910634	29	Hypomethylated DMR	1	0	0	0.50598	0.60791	-0.10193	5.18e-06
HLA-DMB	NM_002118	NM_002118.4	-	6	32909450	32910634	29	Hypomethylated DMR	1	0	0	0.50598	0.60791	-0.10193	5.18e-06
HLA-DMB	NM_002118	NM_002118.4	-	6	32909450	32910634	29	Hypomethylated DMR	1	0	0	0.50598	0.60791	-0.10193	5.18e-06
HLA-DMB	NM_002118	NM_002118.4	-	6	32909450	32910634	29	Hypomethylated DMR	1	0	0	0.50598	0.60791	-0.10193	5.18e-06
HLA-DMB	NM_002118	NM_002118.4	-	6	32909450	32910634	29	Hypomethylated DMR	1	0	0	0.50598	0.60791	-0.10193	5.18e-06
HLA-DMB	NM_002118	NM_002118.4	-	6	32909450	32910634	29	Hypomethylated DMR	1	0	0	0.50598	0.60791	-0.10193	5.18e-06
HLA-DMB	NM_002118	NM_002118.4	-	6	32909450	32910634	29	Hypomethylated DMR	1	0	0	0.50598	0.60791	-0.10193	5.18e-06
DNPH1	NM_199184	NM_199184.1	-	6	43196121	43196362	14	Hypomethylated DMR	1	0	1	0.67704	0.77908	-0.102046	0.0011629
OSTM1	NM_014028	NM_014028.3	-	6	108396617	108396752	13	Hypomethylated DMR	1	0	0	0.49942	0.60149	-0.10207	0.023157
SEC63	NM_007214	NM_007214.4	-	6	108280009	108280210	10	Hypomethylated DMR	1	0	0	0.44988	0.55239	-0.10251	0.0149
RNF144B	NM_182757	NM_182757.3	+	6	18386391	18387078	13	Hypomethylated DMR	1	0	0	0.48845	0.591	-0.102548	0.00089527
TINAG	NM_014464	NM_014464.3	+	6	54172182	54172998	14	Hypomethylated DMR	1	0	0	0.38054	0.48332	-0.102777	0.00057485
PPARD	NM_177435	NM_177435.2	+	6	35309640	35309929	12	Hypomethylated DMR	1	0	0	0.29653	0.39959	-0.103058	0.0020745
GMNN	NM_001251990	NM_001251990.1	+	6	24774347	24774757	32	Hypomethylated DMR	1	0	0	0.2567	0.35981	-0.103108	7.28e-08
VEGFA	NM_001287044	NM_001287044.1	+	6	43740273	43740664	10	Hypomethylated DMR	1	0	1	0.18203	0.2854	-0.103367	0.00031827
GFOD1	NM_001242630	NM_001242630.1	-	6	13407836	13408333	14	Hypomethylated DMR	1	1	1	0.31587	0.41959	-0.103719	0.00067172
TBC1D32	NM_152730	NM_152730.5	-	6	121656529	121656819	13	Hypomethylated DMR	1	0	0	0.3581	0.46192	-0.103818	0.0034393
SDHAF4	NM_145267	NM_145267.2	+	6	71277418	71277630	19	Hypomethylated DMR	1	0	1	0.51831	0.62242	-0.104103	7.77e-06
TPD52L1	NM_001003395	NM_001003395.2	+	6	125475905	125475989	10	Hypomethylated DMR	1	0	1	0.22507	0.32964	-0.104569	0.0007353
ZNF391	NM_001322289	NM_001322289.1	+	6	27357127	27357580	37	Hypomethylated DMR	1	0	1	0.38767	0.49225	-0.10458	2.82e-09
PEX7	NM_000288	NM_000288.3	+	6	137144372	137144621	29	Hypomethylated DMR	1	0	1	0.38026	0.48521	-0.104952	2.86e-05
ELOVL5	NM_001242831	NM_001242831.1	-	6	53214722	53215102	30	Hypomethylated DMR	1	0	0	0.56167	0.66732	-0.105648	5.01e-07
FBXL4	NR_103837	NR_103837.1	-	6	99396595	99396733	10	Hypomethylated DMR	1	0	0	0.60849	0.71487	-0.106377	0.017025
FABP7	NM_001319042	NM_001319042.1	+	6	123069911	123070123	10	Hypomethylated DMR	1	0	0	0.5568	0.66433	-0.107532	0.021439
POU5F1	NM_002701	NM_002701.5	-	6	31137385	31137746	10	Hypomethylated DMR	1	0	1	0.41791	0.52551	-0.107595	0.0042737
POU5F1	NM_002701	NM_002701.5	-	6	31137385	31137746	10	Hypomethylated DMR	1	0	1	0.41791	0.52551	-0.107595	0.0042737
POU5F1	NM_002701	NM_002701.5	-	6	31137385	31137746	10	Hypomethylated DMR	1	0	1	0.41791	0.52551	-0.107595	0.0042737
POU5F1	NM_002701	NM_002701.5	-	6	31137385	31137746	10	Hypomethylated DMR	1	0	1	0.41791	0.52551	-0.107595	0.0042737
POU5F1	NM_002701	NM_002701.5	-	6	31137385	31137746	10	Hypomethylated DMR	1	0	1	0.41791	0.52551	-0.107595	0.0042737
POU5F1	NM_002701	NM_002701.5	-	6	31137385	31137746	10	Hypomethylated DMR	1	0	1	0.41791	0.52551	-0.107595	0.0042737
POU5F1	NM_002701	NM_002701.5	-	6	31137385	31137746	10	Hypomethylated DMR	1	0	1	0.41791	0.52551	-0.107595	0.0042737
VNN1	NM_004666	NM_004666.2	-	6	133034000	133034223	10	Hypomethylated DMR	1	0	1	0.52888	0.63689	-0.108011	0.00081774
RGL2	NM_001243738	NM_001243738.1	-	6	33268071	33268738	32	Hypomethylated DMR	1	1	0	0.49905	0.60716	-0.108111	1.51e-05
RGL2	NM_001243738	NM_001243738.1	-	6	33268071	33268738	32	Hypomethylated DMR	1	1	0	0.49905	0.60716	-0.108111	1.51e-05
RGL2	NM_001243738	NM_001243738.1	-	6	33268071	33268738	32	Hypomethylated DMR	1	1	0	0.49905	0.60716	-0.108111	1.51e-05
RGL2	NM_001243738	NM_001243738.1	-	6	33268071	33268738	32	Hypomethylated DMR	1	1	0	0.49905	0.60716	-0.108111	1.51e-05
RGL2	NM_001243738	NM_001243738.1	-	6	33268071	33268738	32	Hypomethylated DMR	1	1	0	0.49905	0.60716	-0.108111	1.51e-05
GLO1	NM_006708	NM_006708.2	-	6	38671291	38671614	15	Hypomethylated DMR	1	0	0	0.35589	0.46413	-0.108243	7.05e-05
CRYBG1	NM_001624	NM_001624.3	+	6	106960169	106960235	10	Hypomethylated DMR	1	1	0	0.037844	0.14623	-0.108387	0.0014311
PACSIN1	NM_020804	NM_020804.4	+	6	34432074	34432907	57	Hypomethylated DMR	1	0	0	0.47009	0.57884	-0.108753	9.32e-07
ZBTB24	NM_014797	NM_014797.2	-	6	109803420	109803572	15	Hypomethylated DMR	1	0	1	0.37077	0.4799	-0.109137	2.5e-05
SCML4	NM_198081	NM_198081.4	-	6	108145290	108145421	10	Hypomethylated DMR	1	1	1	0.2015	0.31169	-0.11019	0.00015408
GNMT	NR_134899	NR_134899.1	+	6	42926916	42927896	51	Hypomethylated DMR	1	0	1	0.46937	0.5796	-0.110233	8.4e-11
FAM50B	NM_012135	NM_012135.2	+	6	3849779	3849819	10	Hypomethylated DMR	1	0	1	0.19501	0.30528	-0.110273	6.79e-06
FAM50B	NM_012135	NM_012135.2	+	6	3849779	3849819	10	Hypomethylated DMR	1	0	1	0.19501	0.30528	-0.110273	6.79e-06
ZSCAN31	NM_145909	NM_145909.2	-	6	28321836	28322188	14	Hypomethylated DMR	1	1	1	0.25206	0.36248	-0.110414	2.72e-07
CDYL	NM_001143971	NM_001143971.1	+	6	4890856	4891018	10	Hypomethylated DMR	1	0	1	0.6605	0.77145	-0.110949	0.0013213
STK38	NM_001305102	NM_001305102.1	-	6	36515572	36516173	23	Hypomethylated DMR	1	0	0	0.32272	0.43422	-0.111494	7.3e-07
CFB	NM_001710	NM_001710.5	+	6	31913994	31914234	10	Hypomethylated DMR	1	1	1	0.45117	0.56288	-0.111716	0.00053247
CFB	NM_001710	NM_001710.5	+	6	31913994	31914234	10	Hypomethylated DMR	1	1	1	0.45117	0.56288	-0.111716	0.00053247
CFB	NM_001710	NM_001710.5	+	6	31913994	31914234	10	Hypomethylated DMR	1	1	1	0.45117	0.56288	-0.111716	0.00053247
CFB	NM_001710	NM_001710.5	+	6	31913994	31914234	10	Hypomethylated DMR	1	1	1	0.45117	0.56288	-0.111716	0.00053247
CFB	NM_001710	NM_001710.5	+	6	31913994	31914234	10	Hypomethylated DMR	1	1	1	0.45117	0.56288	-0.111716	0.00053247
CFB	NM_001710	NM_001710.5	+	6	31913994	31914234	10	Hypomethylated DMR	1	1	1	0.45117	0.56288	-0.111716	0.00053247
CFB	NM_001710	NM_001710.5	+	6	31913994	31914234	10	Hypomethylated DMR	1	1	1	0.45117	0.56288	-0.111716	0.00053247
IL20RA	NM_014432	NM_014432.3	-	6	137366148	137366315	10	Hypomethylated DMR	1	1	0	0.38247	0.49425	-0.111782	0.00066544
DDR1	NM_001954	NM_001954.4	+	6	30851543	30851650	10	Hypomethylated DMR	1	0	1	0.32734	0.43929	-0.111951	0.00016388
DDR1	NM_001954	NM_001954.4	+	6	30851543	30851650	10	Hypomethylated DMR	1	0	1	0.32734	0.43929	-0.111951	0.00016388
DDR1	NM_001954	NM_001954.4	+	6	30851543	30851650	10	Hypomethylated DMR	1	0	1	0.32734	0.43929	-0.111951	0.00016388
DDR1	NM_001954	NM_001954.4	+	6	30851543	30851650	10	Hypomethylated DMR	1	0	1	0.32734	0.43929	-0.111951	0.00016388
DDR1	NM_001954	NM_001954.4	+	6	30851543	30851650	10	Hypomethylated DMR	1	0	1	0.32734	0.43929	-0.111951	0.00016388
DDR1	NM_001954	NM_001954.4	+	6	30851543	30851650	10	Hypomethylated DMR	1	0	1	0.32734	0.43929	-0.111951	0.00016388
DDR1	NM_001954	NM_001954.4	+	6	30851543	30851650	10	Hypomethylated DMR	1	0	1	0.32734	0.43929	-0.111951	0.00016388
MUC22	NM_001318484	NM_001318484.1	+	6	30973371	30973952	28	Hypomethylated DMR	1	1	1	0.48034	0.59305	-0.112704	0.00012558
DDR1	NM_001297652	NM_001297652.1	+	6	30850167	30851087	37	Hypomethylated DMR	1	1	1	0.26258	0.37537	-0.112793	3.66e-11
DDR1	NM_001297652	NM_001297652.1	+	6	30850167	30851087	37	Hypomethylated DMR	1	1	1	0.26258	0.37537	-0.112793	3.66e-11
DDR1	NM_001297652	NM_001297652.1	+	6	30850167	30851087	37	Hypomethylated DMR	1	1	1	0.26258	0.37537	-0.112793	3.66e-11
DDR1	NM_001297652	NM_001297652.1	+	6	30850167	30851087	37	Hypomethylated DMR	1	1	1	0.26258	0.37537	-0.112793	3.66e-11
DDR1	NM_001297652	NM_001297652.1	+	6	30850167	30851087	37	Hypomethylated DMR	1	1	1	0.26258	0.37537	-0.112793	3.66e-11
DDR1	NM_001297652	NM_001297652.1	+	6	30850167	30851087	37	Hypomethylated DMR	1	1	1	0.26258	0.37537	-0.112793	3.66e-11
DDR1	NM_001297652	NM_001297652.1	+	6	30850167	30851087	37	Hypomethylated DMR	1	1	1	0.26258	0.37537	-0.112793	3.66e-11
SLC22A16	NM_033125	NM_033125.3	-	6	110798709	110799269	23	Hypomethylated DMR	1	0	0	0.6403	0.75374	-0.113443	1.11e-06
SNRNP48	NM_152551	NM_152551.3	+	6	7591295	7591590	17	Hypomethylated DMR	1	0	1	0.27526	0.38961	-0.114353	3.27e-07
LSM2	NM_021177	NM_021177.4	-	6	31775273	31775460	10	Hypomethylated DMR	1	0	0	0.54465	0.66015	-0.115498	0.0062531
LSM2	NM_021177	NM_021177.4	-	6	31775273	31775460	10	Hypomethylated DMR	1	0	0	0.54465	0.66015	-0.115498	0.0062531
LSM2	NM_021177	NM_021177.4	-	6	31775273	31775460	10	Hypomethylated DMR	1	0	0	0.54465	0.66015	-0.115498	0.0062531
LSM2	NM_021177	NM_021177.4	-	6	31775273	31775460	10	Hypomethylated DMR	1	0	0	0.54465	0.66015	-0.115498	0.0062531
LSM2	NM_021177	NM_021177.4	-	6	31775273	31775460	10	Hypomethylated DMR	1	0	0	0.54465	0.66015	-0.115498	0.0062531
LSM2	NM_021177	NM_021177.4	-	6	31775273	31775460	10	Hypomethylated DMR	1	0	0	0.54465	0.66015	-0.115498	0.0062531
KCTD20	NR_104481	NR_104481.1	+	6	36409949	36410058	10	Hypomethylated DMR	1	0	1	0.51225	0.62783	-0.115579	0.00062794
SDHAF4	NM_145267	NM_145267.2	+	6	71275202	71275864	29	Hypomethylated DMR	1	0	0	0.65523	0.77234	-0.117113	5.66e-06
SNRPC	NR_029472	NR_029472.1	+	6	34723889	34724358	41	Hypomethylated DMR	1	0	0	0.5239	0.6417	-0.117806	7.35e-10
LYRM2	NR_028493	NR_028493.1	-	6	90347465	90347644	10	Hypomethylated DMR	1	1	1	0.46914	0.58802	-0.118879	0.00019059
RTN4IP1	NM_032730	NM_032730.5	-	6	107075998	107076403	25	Hypomethylated DMR	1	0	1	0.51191	0.63198	-0.120068	3.95e-08
SFTA2	NM_205854	NM_205854.2	-	6	30900149	30900679	19	Hypomethylated DMR	1	0	0	0.42552	0.54593	-0.120403	4.71e-05
SFTA2	NM_205854	NM_205854.2	-	6	30900149	30900679	19	Hypomethylated DMR	1	0	0	0.42552	0.54593	-0.120403	4.71e-05
SFTA2	NM_205854	NM_205854.2	-	6	30900149	30900679	19	Hypomethylated DMR	1	0	0	0.42552	0.54593	-0.120403	4.71e-05
SFTA2	NM_205854	NM_205854.2	-	6	30900149	30900679	19	Hypomethylated DMR	1	0	0	0.42552	0.54593	-0.120403	4.71e-05
SFTA2	NM_205854	NM_205854.2	-	6	30900149	30900679	19	Hypomethylated DMR	1	0	0	0.42552	0.54593	-0.120403	4.71e-05
SFTA2	NM_205854	NM_205854.2	-	6	30900149	30900679	19	Hypomethylated DMR	1	0	0	0.42552	0.54593	-0.120403	4.71e-05
SLC17A1	NM_005074	NM_005074.3	-	6	25832163	25832357	10	Hypomethylated DMR	1	1	1	0.36626	0.48678	-0.120521	8.29e-05
MYMX	NM_001347931	NM_001347931.1	+	6	44184703	44185239	10	Hypomethylated DMR	1	1	1	0.32736	0.44858	-0.12122	6.56e-05
SPACA1	NM_030960	NM_030960.2	+	6	88757959	88758483	14	Hypomethylated DMR	1	0	1	0.44691	0.56843	-0.12152	5.24e-05
GJB7	NM_198568	NM_198568.2	-	6	88039054	88039255	15	Hypomethylated DMR	1	0	1	0.61763	0.73927	-0.121638	0.0038791
PLEKHG1	NM_001329801	NM_001329801.1	+	6	151042308	151042689	12	Hypomethylated DMR	1	1	1	0.42163	0.54398	-0.122345	0.0021143
SLC22A16	NM_033125	NM_033125.3	-	6	110798227	110798654	31	Hypomethylated DMR	1	0	0	0.63285	0.75576	-0.122913	3e-07
DST	NM_001144770	NM_001144770.1	-	6	56717178	56717887	10	Hypomethylated DMR	1	0	1	0.36591	0.48911	-0.123204	0.00022847
TSPYL4	NM_021648	NM_021648.4	-	6	116574395	116574484	10	Hypomethylated DMR	1	1	0	0.54721	0.67067	-0.123457	5.82e-05
CD2AP	NM_012120	NM_012120.2	+	6	47443888	47444688	12	Hypomethylated DMR	1	0	0	0.47018	0.59365	-0.123472	6.88e-05
GNMT	NM_018960	NM_018960.5	+	6	42928984	42929436	11	Hypomethylated DMR	1	0	1	0.38845	0.51196	-0.123516	0.004941
GMNN	NM_001251991	NM_001251991.1	+	6	24776544	24776662	11	Hypomethylated DMR	1	0	1	0.38148	0.50508	-0.1236	0.0011695
SNX3	NM_001300929	NM_001300929.1	-	6	108583144	108583286	13	Hypomethylated DMR	1	0	0	0.30013	0.42532	-0.125195	0.0049078
ECT2L	NM_001195037	NM_001195037.2	+	6	139117155	139117544	46	Hypomethylated DMR	1	1	1	0.20207	0.32822	-0.126156	7.86e-13
TIAM2	NM_012454	NM_012454.3	+	6	155411596	155412307	28	Hypomethylated DMR	1	0	1	0.60864	0.73506	-0.126414	1.09e-10
BAK1	NM_001188	NM_001188.3	-	6	33547014	33547164	16	Hypomethylated DMR	1	0	1	0.32246	0.44915	-0.126691	9.79e-07
PPIL4	NM_139126	NM_139126.3	-	6	149868159	149868592	31	Hypomethylated DMR	1	0	0	0.41802	0.54586	-0.127833	1.48e-08
DACT2	NM_001286350	NM_001286350.1	-	6	168720921	168721855	41	Hypomethylated DMR	1	0	0	0.40669	0.53527	-0.128587	5.26e-12
TIAM2	NM_012454	NM_012454.3	+	6	155410629	155410992	10	Hypomethylated DMR	1	0	0	0.64166	0.77035	-0.128691	0.00010631
KPNA5	NM_002269	NM_002269.2	+	6	117000791	117001630	37	Hypomethylated DMR	1	0	0	0.38084	0.51068	-0.129835	4.12e-08
POLH	NM_006502	NM_006502.2	+	6	43544630	43545588	57	Hypomethylated DMR	1	0	1	0.27709	0.40694	-0.129849	1.34e-15
PTCRA	NM_001243170	NM_001243170.1	+	6	42882406	42883191	26	Hypomethylated DMR	1	0	0	0.49791	0.628	-0.130088	1.01e-07
VNN1	NM_004666	NM_004666.2	-	6	133034985	133035380	17	Hypomethylated DMR	1	1	0	0.33528	0.46592	-0.130637	1.67e-07
DLK2	NM_206539	NM_206539.2	-	6	43424083	43424751	43	Hypomethylated DMR	1	1	0	0.41612	0.54712	-0.130993	2.95e-12
FBXL4	NR_103837	NR_103837.1	-	6	99396480	99396551	10	Hypomethylated DMR	1	0	0	0.58945	0.72091	-0.131462	0.0013139
SERPINB6	NM_001271825	NM_001271825.1	-	6	2962248	2962631	16	Hypomethylated DMR	1	1	1	0.46574	0.5989	-0.133158	1.68e-05
UNC93A	NM_018974	NM_018974.3	+	6	167705075	167705563	10	Hypomethylated DMR	1	0	1	0.46307	0.59635	-0.133277	0.00043683
BAK1	NM_001188	NM_001188.3	-	6	33548478	33548570	10	Hypomethylated DMR	1	0	0	0.39216	0.52844	-0.136283	6.42e-05
NQO2	NM_001318940	NM_001318940.1	+	6	3000792	3001066	26	Hypomethylated DMR	1	0	1	0.38987	0.52803	-0.138157	3.75e-07
FKBPL	NM_022110	NM_022110.3	-	6	32098940	32099350	18	Hypomethylated DMR	1	0	0	0.61993	0.75937	-0.139439	6.47e-09
FKBPL	NM_022110	NM_022110.3	-	6	32098940	32099350	18	Hypomethylated DMR	1	0	0	0.61993	0.75937	-0.139439	6.47e-09
FKBPL	NM_022110	NM_022110.3	-	6	32098940	32099350	18	Hypomethylated DMR	1	0	0	0.61993	0.75937	-0.139439	6.47e-09
FKBPL	NM_022110	NM_022110.3	-	6	32098940	32099350	18	Hypomethylated DMR	1	0	0	0.61993	0.75937	-0.139439	6.47e-09
SSR1	NM_001292008	NM_001292008.1	-	6	7313912	7314207	29	Hypomethylated DMR	1	0	0	0.36741	0.50775	-0.140334	1.66e-08
FAM83B	NM_001010872	NM_001010872.2	+	6	54712384	54715773	65	Hypomethylated DMR	1	0	1	0.43909	0.58077	-0.141672	1.74e-21
MAD2L1BP	NM_001003690	NM_001003690.1	+	6	43598276	43598373	13	Hypomethylated DMR	1	0	1	0.31733	0.45907	-0.141732	0.00011576
DDX39B	NM_080598	NM_080598.5	-	6	31510718	31510839	13	Hypomethylated DMR	1	1	1	0.2287	0.37187	-0.14317	1.27e-07
DDX39B	NM_080598	NM_080598.5	-	6	31510718	31510839	13	Hypomethylated DMR	1	1	1	0.2287	0.37187	-0.14317	1.27e-07
DDX39B	NM_080598	NM_080598.5	-	6	31510718	31510839	13	Hypomethylated DMR	1	1	1	0.2287	0.37187	-0.14317	1.27e-07
DDX39B	NM_080598	NM_080598.5	-	6	31510718	31510839	13	Hypomethylated DMR	1	1	1	0.2287	0.37187	-0.14317	1.27e-07
DDX39B	NM_080598	NM_080598.5	-	6	31510718	31510839	13	Hypomethylated DMR	1	1	1	0.2287	0.37187	-0.14317	1.27e-07
DDX39B	NM_080598	NM_080598.5	-	6	31510718	31510839	13	Hypomethylated DMR	1	1	1	0.2287	0.37187	-0.14317	1.27e-07
DDX39B	NM_080598	NM_080598.5	-	6	31510718	31510839	13	Hypomethylated DMR	1	1	1	0.2287	0.37187	-0.14317	1.27e-07
DDX39B	NM_080598	NM_080598.5	-	6	31510718	31510839	13	Hypomethylated DMR	1	1	1	0.2287	0.37187	-0.14317	1.27e-07
TOMM6	NM_001134493	NM_001134493.1	+	6	41756071	41756339	10	Hypomethylated DMR	1	0	1	0.44164	0.58517	-0.143537	0.0040721
MFSD4B	NM_153369	NM_153369.2	+	6	111581401	111581482	10	Hypomethylated DMR	1	0	1	0.28881	0.43323	-0.144418	0.00016185
GSTA1	NM_145740	NM_145740.4	-	6	52668591	52668994	10	Hypomethylated DMR	1	1	0	0.34214	0.48778	-0.145641	1.92e-05
ZBED9	NM_052923	NM_052923.1	-	6	28553996	28554374	15	Hypomethylated DMR	1	1	1	0.46291	0.60867	-0.145761	4.93e-07
ZBED9	NM_052923	NM_052923.1	-	6	28553996	28554374	15	Hypomethylated DMR	1	1	1	0.46291	0.60867	-0.145761	4.93e-07
GCNT2	NM_145649	NM_145649.4	+	6	10522186	10522411	10	Hypomethylated DMR	1	0	1	0.42665	0.57523	-0.148578	2.09e-05
GCNT2	NM_145649	NM_145649.4	+	6	10522186	10522411	10	Hypomethylated DMR	1	0	1	0.42665	0.57523	-0.148578	2.09e-05
COQ3	NM_017421	NM_017421.3	-	6	99842281	99842526	18	Hypomethylated DMR	1	0	0	0.34695	0.49647	-0.149517	1.24e-08
GMPR	NM_006877	NM_006877.3	+	6	16238156	16238232	11	Hypomethylated DMR	1	0	0	0.34003	0.48963	-0.149598	0.00032641
C6orf132	NM_001164446	NM_001164446.2	-	6	42110885	42111417	38	Hypomethylated DMR	1	0	0	0.43396	0.58684	-0.152881	1.7e-15
DCDC2	NM_001195610	NM_001195610.1	-	6	24383229	24383596	16	Hypomethylated DMR	1	1	1	0.37397	0.52875	-0.154775	2.84e-07
GFOD1	NM_001242630	NM_001242630.1	-	6	13408504	13409055	18	Hypomethylated DMR	1	0	1	0.50388	0.65905	-0.155171	3.97e-09
FAM50B	NM_012135	NM_012135.2	+	6	3848633	3849095	23	Hypomethylated DMR	1	0	0	0.43115	0.58734	-0.156189	1.18e-10
FAM50B	NM_012135	NM_012135.2	+	6	3848633	3849095	23	Hypomethylated DMR	1	0	0	0.43115	0.58734	-0.156189	1.18e-10
PHACTR1	NM_001322314	NM_001322314.1	+	6	13012989	13013206	10	Hypomethylated DMR	1	0	1	0.39748	0.55397	-0.156492	0.00023188
IL22RA2	NM_052962	NM_052962.2	-	6	137494374	137494924	18	Hypomethylated DMR	1	1	1	0.59186	0.75054	-0.158677	2.08e-08
RPL7L1	NR_134563	NR_134563.1	+	6	42846308	42846801	30	Hypomethylated DMR	1	0	0	0.4816	0.64067	-0.15907	2.75e-12
KIF6	NM_001289020	NM_001289020.1	-	6	39693524	39693691	20	Hypomethylated DMR	1	0	0	0.31487	0.47556	-0.160694	1.52e-08
TMEM181	NM_020823	NM_020823.1	+	6	158956198	158956780	10	Hypomethylated DMR	1	0	0	0.43077	0.59159	-0.160821	1.06e-05
APOM	NM_019101	NM_019101.2	+	6	31623179	31623654	14	Hypomethylated DMR	1	0	1	0.46266	0.62364	-0.160973	3.14e-09
APOM	NM_019101	NM_019101.2	+	6	31623179	31623654	14	Hypomethylated DMR	1	0	1	0.46266	0.62364	-0.160973	3.14e-09
APOM	NM_019101	NM_019101.2	+	6	31623179	31623654	14	Hypomethylated DMR	1	0	1	0.46266	0.62364	-0.160973	3.14e-09
APOM	NM_019101	NM_019101.2	+	6	31623179	31623654	14	Hypomethylated DMR	1	0	1	0.46266	0.62364	-0.160973	3.14e-09
APOM	NM_019101	NM_019101.2	+	6	31623179	31623654	14	Hypomethylated DMR	1	0	1	0.46266	0.62364	-0.160973	3.14e-09
APOM	NM_019101	NM_019101.2	+	6	31623179	31623654	14	Hypomethylated DMR	1	0	1	0.46266	0.62364	-0.160973	3.14e-09
APOM	NM_019101	NM_019101.2	+	6	31623179	31623654	14	Hypomethylated DMR	1	0	1	0.46266	0.62364	-0.160973	3.14e-09
RIPOR2	NM_001286447	NM_001286447.1	-	6	24877305	24877730	14	Hypomethylated DMR	1	1	1	0.5627	0.72529	-0.162588	2.06e-09
H4C7	NM_003547	NM_003547.2	-	6	26247457	26248429	65	Hypomethylated DMR	1	0	0	0.6382	0.80694	-0.168747	1.51e-29
TCP11	NM_001261819	NM_001261819.1	-	6	35109991	35110125	12	Hypomethylated DMR	1	0	0	0.46727	0.63745	-0.170178	2.59e-05
C6orf52	NM_001145020	NM_001145020.1	-	6	10692775	10693881	51	Hypomethylated DMR	1	0	1	0.60277	0.77556	-0.172791	3.63e-24
C6orf52	NM_001145020	NM_001145020.1	-	6	10692775	10693881	51	Hypomethylated DMR	1	0	1	0.60277	0.77556	-0.172791	3.63e-24
CRIP3	NM_206922	NM_206922.2	-	6	43277150	43277512	30	Hypomethylated DMR	1	0	0	0.48801	0.66209	-0.174086	5.92e-14
KIFC1	NM_002263	NM_002263.3	+	6	33358541	33358634	10	Hypomethylated DMR	1	0	0	0.5071	0.68332	-0.176215	1.19e-07
KIFC1	NM_002263	NM_002263.3	+	6	33358541	33358634	10	Hypomethylated DMR	1	0	0	0.5071	0.68332	-0.176215	1.19e-07
KIFC1	NM_002263	NM_002263.3	+	6	33358541	33358634	10	Hypomethylated DMR	1	0	0	0.5071	0.68332	-0.176215	1.19e-07
KIFC1	NM_002263	NM_002263.3	+	6	33358541	33358634	10	Hypomethylated DMR	1	0	0	0.5071	0.68332	-0.176215	1.19e-07
GLO1	NM_006708	NM_006708.2	-	6	38669744	38670029	24	Hypomethylated DMR	1	0	1	0.35504	0.53391	-0.178878	8.76e-10
STX11	NM_003764	NM_003764.3	+	6	144470673	144470769	12	Hypomethylated DMR	1	0	0	0.3624	0.54552	-0.183124	3.93e-08
H4C3	NM_003542	NM_003542.3	+	6	26105123	26105332	18	Hypomethylated DMR	1	0	0	0.47768	0.66656	-0.18888	1.36e-11
OPN5	NM_181744	NM_181744.3	+	6	47749785	47749858	12	Hypomethylated DMR	1	1	0	0.5136	0.70315	-0.189546	1.53e-10
PPARD	NM_177435	NM_177435.2	+	6	35309206	35309561	18	Hypomethylated DMR	1	0	0	0.32202	0.51243	-0.190408	1.01e-09
NHLRC1	NM_198586	NM_198586.2	-	6	18123164	18123478	19	Hypomethylated DMR	1	0	0	0.30122	0.49244	-0.191223	3.27e-13
KHDC1L	NM_001126063	NM_001126063.2	-	6	73933981	73934946	33	Hypomethylated DMR	1	1	1	0.48204	0.67478	-0.192735	5.04e-19
NRM	NM_007243	NM_007243.2	-	6	30659642	30659828	26	Hypomethylated DMR	1	0	0	0.22599	0.42656	-0.200573	6.36e-17
NRM	NM_007243	NM_007243.2	-	6	30659642	30659828	26	Hypomethylated DMR	1	0	0	0.22599	0.42656	-0.200573	6.36e-17
NRM	NM_007243	NM_007243.2	-	6	30659642	30659828	26	Hypomethylated DMR	1	0	0	0.22599	0.42656	-0.200573	6.36e-17
NRM	NM_007243	NM_007243.2	-	6	30659642	30659828	26	Hypomethylated DMR	1	0	0	0.22599	0.42656	-0.200573	6.36e-17
NRM	NM_007243	NM_007243.2	-	6	30659642	30659828	26	Hypomethylated DMR	1	0	0	0.22599	0.42656	-0.200573	6.36e-17
NRM	NM_007243	NM_007243.2	-	6	30659642	30659828	26	Hypomethylated DMR	1	0	0	0.22599	0.42656	-0.200573	6.36e-17
NRM	NM_007243	NM_007243.2	-	6	30659642	30659828	26	Hypomethylated DMR	1	0	0	0.22599	0.42656	-0.200573	6.36e-17
MUC3A	NM_005960	NM_005960.1	+	7	100546919	100547110	12	Hypermethylated DMR	1	1	0	0.3708	0.1952	0.175599	5.13e-08
TRIM4	NM_033091	NM_033091.2	-	7	99517406	99517585	10	Hypermethylated DMR	1	0	0	0.43598	0.27575	0.160222	2.91e-05
SRRT	NM_001128854	NM_001128854.1	+	7	100472230	100472282	11	Hypermethylated DMR	1	0	0	0.39042	0.23258	0.157841	3.94e-07
PVRIG	NM_024070	NM_024070.3	+	7	99817714	99818428	21	Hypermethylated DMR	1	1	1	0.74793	0.59442	0.153502	2.56e-10
DLX5	NM_005221	NM_005221.5	-	7	96655104	96656551	93	Hypermethylated DMR	1	0	0	0.37054	0.22352	0.147022	3.94e-32
INMT	NM_006774	NM_006774.4	+	7	30792720	30793445	15	Hypermethylated DMR	1	1	1	0.57618	0.43329	0.142886	1.19e-05
CCM2	NM_001029835	NM_001029835.2	+	7	45066840	45067810	25	Hypermethylated DMR	1	1	1	0.671	0.52861	0.142391	3.9e-10
PPP1R17	NM_006658	NM_006658.4	+	7	31726889	31727339	11	Hypermethylated DMR	1	1	1	0.6315	0.49067	0.140832	9.06e-05
MYO1G	NM_033054	NM_033054.2	-	7	45018235	45018412	10	Hypermethylated DMR	1	0	1	0.687	0.54688	0.140117	8.29e-05
CHN2	NM_001039936	NM_001039936.2	+	7	29519408	29519802	22	Hypermethylated DMR	1	1	1	0.59625	0.45683	0.139421	1.9e-09
CHN2	NM_001039936	NM_001039936.2	+	7	29519408	29519802	22	Hypermethylated DMR	1	1	1	0.59625	0.45683	0.139421	1.9e-09
ADCY1	NM_001281768	NM_001281768.1	+	7	45613351	45613677	25	Hypermethylated DMR	1	0	0	0.35434	0.21549	0.138847	2.61e-09
GIGYF1	NM_022574	NM_022574.4	-	7	100285800	100285913	10	Hypermethylated DMR	1	1	1	0.49422	0.35589	0.138325	0.00031837
ACTL6B	NR_134539	NR_134539.1	-	7	100253295	100253456	10	Hypermethylated DMR	1	1	1	0.48438	0.34636	0.138022	0.00024268
INMT-MINDY4	NR_037598	NR_037598.1	+	7	30790597	30790887	17	Hypermethylated DMR	1	0	0	0.50855	0.37078	0.137771	1.21e-06
TAF6	NM_001190415	NM_001190415.1	-	7	99718020	99718168	12	Hypermethylated DMR	1	0	1	0.43312	0.29761	0.135519	0.00053458
INMT	NM_006774	NM_006774.4	+	7	30791864	30792146	10	Hypermethylated DMR	1	1	1	0.61258	0.48023	0.13235	0.0010853
MUC3A	NM_005960	NM_005960.1	+	7	100547182	100547484	13	Hypermethylated DMR	1	1	1	0.46401	0.33174	0.132271	9.76e-05
CALD1	NM_033139	NM_033139.3	+	7	134576941	134577293	12	Hypermethylated DMR	1	0	1	0.44801	0.31707	0.130935	1.73e-06
MAFK	NM_002360	NM_002360.3	+	7	1569241	1569604	13	Hypermethylated DMR	1	0	0	0.69951	0.56953	0.129985	0.0010214
CPA1	NM_001868	NM_001868.3	+	7	130019735	130019814	10	Hypermethylated DMR	1	0	0	0.75648	0.62831	0.128168	0.00024925
TBX20	NM_001166220	NM_001166220.1	-	7	35294673	35294924	12	Hypermethylated DMR	1	0	0	0.3757	0.24771	0.127987	0.00021325
TCAF1	NM_001206941	NM_001206941.1	-	7	143582277	143582501	12	Hypermethylated DMR	1	1	1	0.32574	0.1984	0.127347	0.00073941
PHKG1	NM_001258459	NM_001258459.1	-	7	56160255	56160528	10	Hypermethylated DMR	1	0	1	0.55852	0.4332	0.125314	0.0081128
HOXA9	NM_152739	NM_152739.3	-	7	27204240	27204711	55	Hypermethylated DMR	1	1	1	0.2562	0.1322	0.123993	5.97e-20
CPVL	NM_001348054	NM_001348054.1	-	7	29235406	29235948	10	Hypermethylated DMR	1	0	1	0.42403	0.30148	0.122548	0.00068692
GNA12	NM_001282440	NM_001282440.1	-	7	2802634	2803116	40	Hypermethylated DMR	1	1	1	0.44621	0.32477	0.121436	7.17e-08
CLDN15	NM_001185080	NM_001185080.1	-	7	100883078	100883217	10	Hypermethylated DMR	1	1	1	0.79068	0.67099	0.119691	2.29e-05
NPC1L1	NM_001300967	NM_001300967.1	-	7	44581104	44581257	10	Hypermethylated DMR	1	0	0	0.76074	0.64315	0.117597	0.00023065
NDUFA5	NR_111926	NR_111926.1	-	7	123240766	123240933	10	Hypermethylated DMR	1	0	1	0.57959	0.46236	0.117228	0.0020918
ELN	NM_001081754	NM_001081754.2	+	7	73442589	73443291	31	Hypermethylated DMR	1	1	1	0.34254	0.22569	0.116858	1.45e-06
PIK3CG	NM_002649	NM_002649.3	+	7	106505772	106505962	13	Hypermethylated DMR	1	1	1	0.5445	0.42811	0.116389	7.58e-05
DDC	NM_000790	NM_000790.3	-	7	50628657	50629103	18	Hypermethylated DMR	1	1	1	0.59059	0.47427	0.116326	8.23e-05
PON3	NM_000940	NM_000940.2	-	7	95026115	95026292	15	Hypermethylated DMR	1	0	0	0.4491	0.33292	0.116186	0.00015108
DGKI	NM_001321708	NM_001321708.1	-	7	137532143	137532218	13	Hypermethylated DMR	1	0	0	0.21647	0.10067	0.115798	8.38e-05
GLI3	NM_000168	NM_000168.5	-	7	42275569	42275640	10	Hypermethylated DMR	1	0	1	0.28163	0.16663	0.114998	0.00016664
CARD11	NM_001324281	NM_001324281.1	-	7	3082983	3083145	10	Hypermethylated DMR	1	0	1	0.298	0.18307	0.114927	0.013627
TBX20	NM_001166220	NM_001166220.1	-	7	35294170	35294379	20	Hypermethylated DMR	1	0	0	0.36159	0.2479	0.113685	0.00031217
CRYGN	NR_131779	NR_131779.1	-	7	151137401	151137967	27	Hypermethylated DMR	1	1	1	0.55145	0.43868	0.112769	0.0001582
PALS2	NM_001303037	NM_001303037.1	+	7	24611751	24612021	10	Hypermethylated DMR	1	0	0	0.47893	0.36647	0.112457	0.0045705
CAMK2B	NM_001220	NM_001220.4	-	7	44364078	44364334	21	Hypermethylated DMR	1	0	1	0.434	0.32183	0.112171	2.87e-06
LFNG	NM_001040167	NM_001040167.1	+	7	2558383	2558608	11	Hypermethylated DMR	1	0	1	0.27149	0.15935	0.112146	0.0015975
HDAC9	NM_178425	NM_178425.3	+	7	18536050	18536756	12	Hypermethylated DMR	1	0	1	0.40625	0.29452	0.111722	0.0056194
HOXA7	NM_006896	NM_006896.3	-	7	27196657	27197057	38	Hypermethylated DMR	1	0	0	0.3161	0.20481	0.111297	5.09e-13
TWIST1	NM_000474	NM_000474.3	-	7	19157987	19158066	10	Hypermethylated DMR	1	0	0	0.33954	0.22846	0.111078	0.0001283
TBL2	NM_012453	NM_012453.2	-	7	72993764	72993904	10	Hypermethylated DMR	1	0	0	0.57588	0.46505	0.110836	0.0023557
PVRIG	NM_024070	NM_024070.3	+	7	99816907	99817028	10	Hypermethylated DMR	1	1	1	0.7614	0.65093	0.110462	2.28e-07
KLF14	NM_138693	NM_138693.3	-	7	130417932	130418131	10	Hypermethylated DMR	1	1	0	0.44343	0.33297	0.110457	0.0018799
MAD1L1	NM_001304525	NM_001304525.1	-	7	1979220	1979648	11	Hypermethylated DMR	1	0	1	0.70423	0.59422	0.110007	0.00053153
POU6F2	NM_007252	NM_007252.3	+	7	39017990	39018490	12	Hypermethylated DMR	1	0	1	0.57288	0.46309	0.10979	0.00028271
WDR86	NM_001284261	NM_001284261.1	-	7	151107867	151108106	24	Hypermethylated DMR	1	0	1	0.47937	0.36991	0.109462	2.7e-05
LIMK1	NM_001204426	NM_001204426.1	+	7	73507126	73507300	10	Hypermethylated DMR	1	0	1	0.59994	0.49048	0.109455	0.00034435
UPP1	NM_001287428	NM_001287428.1	+	7	48126903	48127313	16	Hypermethylated DMR	1	0	0	0.65552	0.54613	0.109384	0.00024619
STEAP2	NM_001040665	NM_001040665.1	+	7	89841692	89842192	13	Hypermethylated DMR	1	0	1	0.51299	0.40368	0.109308	0.0051607
FBXO24	NM_012172	NM_012172.4	+	7	100187949	100188109	10	Hypermethylated DMR	1	1	1	0.42087	0.31165	0.109225	0.013774
GIMAP1-GIMAP5	NM_001199577	NM_001199577.1	+	7	150413679	150413894	10	Hypermethylated DMR	1	1	1	0.3788	0.26971	0.109099	0.0091796
FBXO24	NM_012172	NM_012172.4	+	7	100187288	100187774	16	Hypermethylated DMR	1	1	1	0.56881	0.46096	0.107853	0.00027989
GSDME	NM_001127453	NM_001127453.1	-	7	24796193	24796303	10	Hypermethylated DMR	1	0	1	0.46981	0.36214	0.107669	0.008708
PCOLCE	NM_002593	NM_002593.3	+	7	100199914	100200387	23	Hypermethylated DMR	1	1	1	0.52938	0.42279	0.106587	0.00076525
ZNF316	NM_001278559	NM_001278559.1	+	7	6676004	6676169	10	Hypermethylated DMR	1	0	0	0.75749	0.65175	0.105742	0.0015565
REPIN1	NM_014374	NM_014374.3	+	7	150067491	150067897	17	Hypermethylated DMR	1	1	1	0.63451	0.52886	0.105651	3.17e-05
VWC2	NM_198570	NM_198570.4	+	7	49812737	49812836	13	Hypermethylated DMR	1	0	0	0.24191	0.1365	0.105413	6.6e-06
HOXA6	NM_024014	NM_024014.3	-	7	27187879	27188231	27	Hypermethylated DMR	1	0	1	0.25536	0.15062	0.104743	9.97e-11
GALNT17	NM_022479	NM_022479.2	+	7	70598332	70598611	21	Hypermethylated DMR	1	0	1	0.36475	0.26082	0.103931	0.00071475
NDUFB2	NM_004546	NM_004546.2	+	7	140395906	140395969	10	Hypermethylated DMR	1	1	0	0.67553	0.57165	0.103876	0.0048963
NPY	NM_000905	NM_000905.3	+	7	24323056	24323120	10	Hypermethylated DMR	1	0	0	0.31246	0.20896	0.1035	0.00072778
NRCAM	NM_005010	NM_005010.4	-	7	108097343	108097607	20	Hypermethylated DMR	1	0	0	0.24654	0.14311	0.103427	8.97e-05
LIMK1	NM_001204426	NM_001204426.1	+	7	73507449	73507758	10	Hypermethylated DMR	1	1	1	0.52744	0.42434	0.1031	0.0001033
EPDR1	NM_001242948	NM_001242948.1	+	7	37961426	37961909	13	Hypermethylated DMR	1	0	1	0.5563	0.45362	0.102683	0.026874
HOXA10	NR_037939	NR_037939.1	-	7	27220409	27222509	36	Hypermethylated DMR	1	1	0	0.54171	0.43921	0.102494	9.82e-08
CYP3A7-CYP3A51P	NM_001256497	NM_001256497.2	-	7	99332534	99332915	10	Hypermethylated DMR	1	1	1	0.64192	0.53967	0.102246	0.0082488
HOXA1	NM_005522	NM_005522.4	-	7	27134978	27135283	24	Hypermethylated DMR	1	1	1	0.35667	0.2546	0.102076	0.00031535
CAV1	NM_001753	NM_001753.4	+	7	116164299	116164534	14	Hypermethylated DMR	1	0	0	0.38087	0.27887	0.102008	0.0029113
MYO1G	NM_033054	NM_033054.2	-	7	45018813	45019353	27	Hypermethylated DMR	1	0	0	0.63272	0.53092	0.1018	5.16e-05
LRRC61	NM_023942	NM_023942.2	+	7	150019477	150019955	10	Hypermethylated DMR	1	0	1	0.45363	0.3526	0.101028	0.0072291
TRPV5	NM_019841	NM_019841.6	-	7	142630411	142630990	13	Hypermethylated DMR	1	1	1	0.73004	0.62916	0.100874	0.00022911
TRPV5	NM_019841	NM_019841.6	-	7	142630411	142630990	13	Hypermethylated DMR	1	1	1	0.73004	0.62916	0.100874	0.00022911
TAS2R41	NM_176883	NM_176883.2	+	7	143175032	143175209	13	Hypomethylated DMR	1	1	1	0.58635	0.68646	-0.100106	0.0069098
TAS2R41	NM_176883	NM_176883.2	+	7	143175032	143175209	13	Hypomethylated DMR	1	1	1	0.58635	0.68646	-0.100106	0.0069098
UPP1	NR_109837	NR_109837.1	+	7	48129506	48129605	10	Hypomethylated DMR	1	0	1	0.24821	0.34835	-0.100141	0.022596
CRCP	NM_001142414	NM_001142414.1	+	7	65579122	65579310	19	Hypomethylated DMR	1	0	0	0.34791	0.44827	-0.100359	1.96e-06
STMP1	NM_001130929	NM_001130929.1	+	7	135346499	135346927	32	Hypomethylated DMR	1	0	0	0.32899	0.42954	-0.100557	6.29e-06
LAMTOR4	NM_001318237	NM_001318237.1	+	7	99745611	99745736	19	Hypomethylated DMR	1	0	0	0.49867	0.59932	-0.10065	1.51e-05
SVOPL	NM_001331192	NM_001331192.1	-	7	138348586	138348843	18	Hypomethylated DMR	1	0	1	0.10001	0.20093	-0.100922	1.26e-07
DNAJC30	NM_032317	NM_032317.2	-	7	73095545	73096872	45	Hypomethylated DMR	1	1	0	0.50656	0.60793	-0.101369	2.65e-07
TYW1B	NM_001145440	NM_001145440.2	-	7	72297757	72297965	20	Hypomethylated DMR	1	0	1	0.4855	0.58701	-0.101505	0.00029465
MTPN	NM_145808	NM_145808.3	-	7	135662561	135662925	10	Hypomethylated DMR	1	0	0	0.41854	0.5204	-0.101858	0.028503
ZKSCAN5	NM_001318084	NM_001318084.1	+	7	99103794	99104571	40	Hypomethylated DMR	1	1	1	0.59606	0.69805	-0.101988	8.98e-08
ZNF3	NM_017715	NM_017715.3	-	7	99678156	99678392	27	Hypomethylated DMR	1	0	1	0.43929	0.54136	-0.102075	4.13e-05
ZNF777	NM_015694	NM_015694.2	-	7	149158486	149158604	10	Hypomethylated DMR	1	0	0	0.3992	0.50135	-0.10215	0.0043268
TMEM139	NM_001282876	NM_001282876.1	+	7	142982076	142982886	27	Hypomethylated DMR	1	1	1	0.3537	0.4563	-0.1026	9.93e-07
ZNF680	NM_178558	NM_178558.4	-	7	64022588	64022886	10	Hypomethylated DMR	1	0	1	0.25354	0.35647	-0.102926	0.034538
GNB2	NM_005273	NM_005273.3	+	7	100270408	100270628	25	Hypomethylated DMR	1	0	0	0.42328	0.5267	-0.103418	1.91e-05
MDFIC	NM_001166346	NM_001166346.1	+	7	114561713	114561851	10	Hypomethylated DMR	1	0	0	0.38851	0.49216	-0.10365	0.0001472
TMEM209	NM_001301163	NM_001301163.1	-	7	129844369	129844480	16	Hypomethylated DMR	1	0	1	0.52177	0.62549	-0.103719	0.0021442
SBDS	NM_016038	NM_016038.2	-	7	66459493	66459593	10	Hypomethylated DMR	1	0	1	0.27935	0.38318	-0.103827	0.0012262
ABHD11	NM_001321383	NM_001321383.1	-	7	73152092	73152463	10	Hypomethylated DMR	1	0	1	0.47197	0.57587	-0.103901	0.0030177
HOXA2	NM_006735	NM_006735.3	-	7	27143252	27143423	26	Hypomethylated DMR	1	0	0	0.29831	0.40235	-0.104034	7.39e-05
SEC61G	NM_014302	NM_014302.3	-	7	54825543	54826004	20	Hypomethylated DMR	1	0	1	0.38652	0.49074	-0.104216	0.00022623
SEM1	NM_006304	NM_006304.1	-	7	96338075	96338423	10	Hypomethylated DMR	1	0	1	0.35747	0.4621	-0.104634	0.0031553
CLCN1	NR_046453	NR_046453.1	+	7	143013470	143013997	10	Hypomethylated DMR	1	1	1	0.51562	0.62045	-0.104835	0.0025459
CCT6A	NM_001762	NM_001762.3	+	7	56120370	56120770	27	Hypomethylated DMR	1	0	1	0.5015	0.60716	-0.105665	2.33e-05
PTN	NM_001321386	NM_001321386.2	-	7	136952872	136953130	10	Hypomethylated DMR	1	1	1	0.65348	0.75976	-0.106283	0.037497
ZNF680	NM_178558	NM_178558.4	-	7	64022349	64022588	21	Hypomethylated DMR	1	0	1	0.51609	0.62247	-0.106385	1.8e-05
LSM5	NR_024466	NR_024466.1	-	7	32530777	32531062	23	Hypomethylated DMR	1	0	1	0.32711	0.43383	-0.106719	1.19e-05
IQUB	NM_001321293	NM_001321293.1	-	7	123171824	123172219	12	Hypomethylated DMR	1	0	1	0.43367	0.54043	-0.106764	1.4e-05
VPS37D	NM_001077621	NM_001077621.1	+	7	73081394	73081649	17	Hypomethylated DMR	1	0	0	0.23018	0.33736	-0.10718	0.00020015
TMEM209	NM_032842	NM_032842.3	-	7	129845711	129845833	20	Hypomethylated DMR	1	0	0	0.47924	0.58646	-0.107223	0.0001089
TRIL	NM_014817	NM_014817.3	-	7	28998706	28999239	16	Hypomethylated DMR	1	0	0	0.52294	0.63055	-0.107605	0.00029982
RINT1	NM_001346599	NM_001346599.1	+	7	105171518	105171816	25	Hypomethylated DMR	1	0	0	0.5242	0.6321	-0.107899	1.23e-05
TMED4	NM_001303058	NM_001303058.1	-	7	44622592	44623142	39	Hypomethylated DMR	1	0	0	0.5455	0.65355	-0.108044	1.57e-07
IRF5	NM_001098627	NM_001098627.3	+	7	128579821	128580140	12	Hypomethylated DMR	1	0	1	0.50218	0.61054	-0.10836	0.0018695
GNA12	NM_007353	NM_007353.2	-	7	2882827	2883174	16	Hypomethylated DMR	1	0	1	0.47063	0.58005	-0.10942	7.79e-05
NSUN5	NM_001168348	NM_001168348.2	-	7	72723133	72723208	15	Hypomethylated DMR	1	0	0	0.3096	0.41904	-0.109441	0.0006191
CYCS	NM_018947	NM_018947.5	-	7	25165662	25166088	17	Hypomethylated DMR	1	0	0	0.55069	0.66048	-0.10979	6.77e-06
KPNA7	NM_001145715	NM_001145715.2	-	7	98805039	98806035	44	Hypomethylated DMR	1	1	0	0.44187	0.55228	-0.110407	3.63e-08
KPNA7	NM_001145715	NM_001145715.2	-	7	98805039	98806035	44	Hypomethylated DMR	1	1	0	0.44187	0.55228	-0.110407	3.63e-08
THAP5	NM_182529	NM_182529.3	-	7	108208448	108209293	33	Hypomethylated DMR	1	0	1	0.63649	0.74698	-0.110493	5.14e-06
TMEM184A	NM_001097620	NM_001097620.1	-	7	1596216	1596574	31	Hypomethylated DMR	1	0	0	0.48468	0.59546	-0.110777	4.87e-11
HEPACAM2	NM_001346642	NM_001346642.1	-	7	92860683	92860856	10	Hypomethylated DMR	1	0	1	0.21275	0.32516	-0.112411	0.00024353
SRI	NM_001256892	NM_001256892.1	-	7	87856686	87856985	19	Hypomethylated DMR	1	0	1	0.36586	0.4784	-0.112541	1.41e-06
ZNF735	NM_001159524	NM_001159524.1	+	7	63668140	63668258	10	Hypomethylated DMR	1	0	1	0.51647	0.62904	-0.112571	0.0071587
PMS2	NM_001322005	NM_001322005.1	-	7	6047130	6047818	30	Hypomethylated DMR	1	0	1	0.43439	0.54708	-0.112688	2.67e-07
AOC1	NM_001272072	NM_001272072.1	+	7	150550290	150551394	21	Hypomethylated DMR	1	0	1	0.56843	0.68129	-0.112856	1.57e-07
ARPC1B	NM_005720	NM_005720.3	+	7	98970992	98971472	37	Hypomethylated DMR	1	0	0	0.49848	0.61192	-0.11343	2.49e-06
STEAP1	NM_012449	NM_012449.2	+	7	89782563	89783314	42	Hypomethylated DMR	1	0	1	0.27507	0.3888	-0.113726	3.23e-10
C7orf50	NM_001134396	NM_001134396.1	-	7	1178599	1179057	21	Hypomethylated DMR	1	0	0	0.41512	0.52942	-0.114293	6.3e-05
PRKRIP1	NM_024653	NM_024653.3	+	7	102035407	102035996	17	Hypomethylated DMR	1	0	1	0.48378	0.59809	-0.114312	0.00027695
BAZ1B	NM_032408	NM_032408.3	-	7	72937477	72938118	38	Hypomethylated DMR	1	0	0	0.52426	0.63875	-0.114496	1.94e-08
AOC1	NM_001091	NM_001091.3	+	7	150549288	150549667	16	Hypomethylated DMR	1	1	1	0.3413	0.45585	-0.114548	8.05e-05
METTL27	NM_152559	NM_152559.2	-	7	73256027	73256099	10	Hypomethylated DMR	1	0	1	0.42863	0.54346	-0.114828	0.0019162
SLC13A4	NM_001318192	NM_001318192.1	-	7	135412849	135413282	23	Hypomethylated DMR	1	1	0	0.48484	0.59973	-0.114888	2.82e-07
ANLN	NM_001284302	NM_001284302.2	+	7	36428755	36429075	22	Hypomethylated DMR	1	0	1	0.4431	0.55804	-0.114934	7.18e-07
MBLAC1	NM_203397	NM_203397.2	+	7	99723392	99723637	27	Hypomethylated DMR	1	0	0	0.46725	0.5824	-0.115151	1.69e-06
PRKAG2	NM_001304527	NM_001304527.1	-	7	151434012	151434553	10	Hypomethylated DMR	1	0	1	0.51565	0.63116	-0.115504	0.0086123
CASD1	NM_022900	NM_022900.4	+	7	94138365	94138548	13	Hypomethylated DMR	1	0	0	0.56339	0.67912	-0.115734	0.00024952
LAMB1	NM_002291	NM_002291.2	-	7	107644327	107644410	16	Hypomethylated DMR	1	0	0	0.27388	0.39031	-0.116429	1.65e-05
AMZ1	NM_001284355	NM_001284355.2	+	7	2726472	2727176	36	Hypomethylated DMR	1	0	1	0.40435	0.5214	-0.11705	2.2e-07
UPP1	NM_001287428	NM_001287428.1	+	7	48127606	48127925	28	Hypomethylated DMR	1	0	0	0.42154	0.53882	-0.117282	2.37e-09
UBE2H	NM_182697	NM_182697.2	-	7	129593580	129594397	32	Hypomethylated DMR	1	0	0	0.49697	0.6143	-0.117328	2.33e-09
MKRN1	NM_001145125	NM_001145125.1	-	7	140180293	140180452	10	Hypomethylated DMR	1	0	0	0.65744	0.77495	-0.117518	0.046815
AIMP2	NM_001326611	NM_001326611.1	+	7	6050840	6050910	10	Hypomethylated DMR	1	0	1	0.62773	0.74563	-0.1179	1.21e-05
IMPDH1	NM_001304521	NM_001304521.1	-	7	128050994	128051050	12	Hypomethylated DMR	1	0	0	0.18195	0.29995	-0.118004	6.92e-05
GCK	NM_000162	NM_000162.3	-	7	44229000	44229230	10	Hypomethylated DMR	1	1	0	0.62262	0.74163	-0.119013	4.06e-05
TTC26	NM_001321742	NM_001321742.1	+	7	138816915	138817677	16	Hypomethylated DMR	1	0	0	0.41412	0.5333	-0.119182	4.17e-05
CLDN4	NM_001305	NM_001305.4	+	7	73246025	73246220	13	Hypomethylated DMR	1	1	0	0.30599	0.42518	-0.119187	0.0061092
EIF2AK1	NM_001134335	NM_001134335.1	-	7	6099760	6100526	35	Hypomethylated DMR	1	0	0	0.63837	0.75833	-0.119961	2.27e-11
SLC4A2	NM_001199694	NM_001199694.2	+	7	150760446	150760574	10	Hypomethylated DMR	1	0	1	0.15755	0.27837	-0.120815	3.94e-06
CLDN3	NM_001306	NM_001306.3	-	7	73184088	73184147	14	Hypomethylated DMR	1	1	0	0.14513	0.26597	-0.120841	5.88e-09
GIMAP6	NM_001244071	NM_001244071.1	-	7	150330526	150330654	10	Hypomethylated DMR	1	0	0	0.46804	0.58897	-0.120938	0.0038648
YWHAG	NM_012479	NM_012479.3	-	7	75989319	75990192	48	Hypomethylated DMR	1	0	0	0.5067	0.62826	-0.121561	1.29e-12
STAG3	NM_001282717	NM_001282717.1	+	7	99776350	99776577	15	Hypomethylated DMR	1	0	1	0.53963	0.66172	-0.122095	0.0023169
CCM2	NR_030770	NR_030770.1	+	7	45038552	45038641	10	Hypomethylated DMR	1	0	0	0.46081	0.583	-0.122189	0.0014456
ADAP1	NM_001284309	NM_001284309.1	-	7	985042	985428	15	Hypomethylated DMR	1	1	1	0.30155	0.42426	-0.122706	0.00018883
ELAPOR2	NM_001291990	NM_001291990.1	-	7	86611279	86611498	17	Hypomethylated DMR	1	1	1	0.60504	0.7285	-0.123461	2.14e-05
AZGP1	NM_001185	NM_001185.3	-	7	99574419	99574606	12	Hypomethylated DMR	1	0	0	0.44581	0.56945	-0.123643	0.00079788
OSBPL3	NM_145322	NM_145322.2	-	7	24933182	24933360	10	Hypomethylated DMR	1	0	1	0.6227	0.74749	-0.124787	0.00033893
CLDN4	NM_001305	NM_001305.4	+	7	73245345	73245485	17	Hypomethylated DMR	1	1	0	0.25066	0.37626	-0.1256	2.39e-07
ADAP1	NM_001284309	NM_001284309.1	-	7	984538	984917	17	Hypomethylated DMR	1	0	1	0.39588	0.52149	-0.125613	2.2e-05
CLDN3	NM_001306	NM_001306.3	-	7	73185547	73185799	13	Hypomethylated DMR	1	0	0	0.54773	0.67452	-0.126784	0.00059658
CYREN	NM_001243754	NM_001243754.1	-	7	134856454	134856682	22	Hypomethylated DMR	1	0	0	0.2087	0.3357	-0.127005	1.69e-09
STK31	NM_001260504	NM_001260504.1	+	7	23750784	23751023	19	Hypomethylated DMR	1	0	1	0.60214	0.73008	-0.127938	3.67e-06
EIF2AK1	NM_001134335	NM_001134335.1	-	7	6099242	6099569	37	Hypomethylated DMR	1	0	0	0.33248	0.46081	-0.128332	6.26e-11
ZNF716	NM_001159279	NM_001159279.1	+	7	57508754	57509182	10	Hypomethylated DMR	1	0	0	0.55424	0.68293	-0.128691	0.00029617
ZNF273	NR_003099	NR_003099.1	+	7	64364503	64364687	17	Hypomethylated DMR	1	0	1	0.60376	0.73307	-0.129303	3.41e-06
PUS7	NM_001318164	NM_001318164.1	-	7	105163448	105163570	13	Hypomethylated DMR	1	0	0	0.46547	0.59685	-0.131381	0.0003109
GAL3ST4	NM_024637	NM_024637.4	-	7	99766642	99766708	10	Hypomethylated DMR	1	0	0	0.39836	0.53015	-0.131791	0.0068127
PEG10	NM_001172437	NM_001172437.2	+	7	94286173	94286351	27	Hypomethylated DMR	1	0	1	0.19486	0.32706	-0.132193	2.11e-16
XRCC2	NM_005431	NM_005431.1	-	7	152373870	152374518	25	Hypomethylated DMR	1	0	0	0.574	0.70643	-0.13243	8.33e-08
ZNF394	NM_001345967	NM_001345967.1	-	7	99098498	99098548	10	Hypomethylated DMR	1	0	0	0.48493	0.61787	-0.132936	0.00032874
PHF14	NR_033435	NR_033435.1	+	7	11012870	11012994	13	Hypomethylated DMR	1	0	0	0.30762	0.44107	-0.133448	1.22e-08
EEPD1	NM_030636	NM_030636.2	+	7	36191745	36192019	16	Hypomethylated DMR	1	0	0	0.42861	0.56456	-0.135948	2.2e-05
PILRA	NM_013439	NM_013439.2	+	7	99971858	99972029	12	Hypomethylated DMR	1	1	0	0.51485	0.65102	-0.136172	7.77e-05
RABGEF1	NM_014504	NM_014504.2	+	7	66204357	66204874	31	Hypomethylated DMR	1	0	1	0.48681	0.62407	-0.137254	3.24e-07
ZNF212	NM_012256	NM_012256.3	+	7	148935306	148936340	50	Hypomethylated DMR	1	0	0	0.32669	0.46419	-0.137499	1.27e-18
ZSCAN21	NM_145914	NM_145914.2	+	7	99648368	99648758	29	Hypomethylated DMR	1	0	1	0.69043	0.8285	-0.138075	3.36e-09
ZNF716	NM_001159279	NM_001159279.1	+	7	57510757	57511012	28	Hypomethylated DMR	1	0	1	0.5188	0.65789	-0.139094	9.15e-10
POM121L12	NM_182595	NM_182595.3	+	7	53104083	53104520	13	Hypomethylated DMR	1	1	0	0.53495	0.67533	-0.140379	2.2e-06
ARHGEF5	NM_005435	NM_005435.3	+	7	144051158	144051911	26	Hypomethylated DMR	1	0	1	0.31401	0.45686	-0.142857	4.66e-11
ARHGEF5	NM_005435	NM_005435.3	+	7	144051158	144051911	26	Hypomethylated DMR	1	0	1	0.31401	0.45686	-0.142857	4.66e-11
COL26A1	NM_133457	NM_133457.4	+	7	101005565	101005767	15	Hypomethylated DMR	1	0	0	0.49012	0.63323	-0.143103	6.98e-06
ELMO1	NR_038120	NR_038120.1	-	7	37026210	37026759	17	Hypomethylated DMR	1	0	1	0.34353	0.48684	-0.143317	8.88e-07
KIAA0895	NM_001199707	NM_001199707.1	-	7	36405714	36406029	12	Hypomethylated DMR	1	0	1	0.53666	0.68065	-0.143996	1.16e-06
PTN	NM_001321386	NM_001321386.2	-	7	136953253	136953315	10	Hypomethylated DMR	1	1	1	0.5398	0.68439	-0.14459	1.3e-05
UPK3B	NM_001347684	NM_001347684.1	+	7	76138935	76139064	10	Hypomethylated DMR	1	0	0	0.53772	0.68372	-0.146001	6.95e-06
UPK3B	NM_001347684	NM_001347684.1	+	7	76138935	76139064	10	Hypomethylated DMR	1	0	0	0.53772	0.68372	-0.146001	6.95e-06
ZDHHC4	NM_001134387	NM_001134387.1	+	7	6617679	6617756	13	Hypomethylated DMR	1	0	1	0.55192	0.69942	-0.147505	3.6e-06
MEST	NM_001253901	NM_001253901.1	+	7	130125756	130125932	10	Hypomethylated DMR	1	0	0	0.40143	0.5491	-0.147668	0.00051131
RABGEF1	NM_001287060	NM_001287060.1	+	7	66145860	66146416	22	Hypomethylated DMR	1	0	0	0.56702	0.71626	-0.14924	4.04e-09
DBNL	NM_001284313	NM_001284313.1	+	7	44083310	44083650	25	Hypomethylated DMR	1	0	1	0.34665	0.49681	-0.150164	7.48e-10
TTC26	NM_001318333	NM_001318333.1	+	7	138819047	138819142	10	Hypomethylated DMR	1	0	1	0.52259	0.67334	-0.150747	0.00065556
ZFAND2A	NM_182491	NM_182491.2	-	7	1198747	1198855	10	Hypomethylated DMR	1	0	1	0.23249	0.38602	-0.153531	6.38e-07
CRCP	NM_001142414	NM_001142414.1	+	7	65578544	65579096	24	Hypomethylated DMR	1	0	0	0.48654	0.64132	-0.154779	8.05e-09
ATP6V1F	NM_004231	NM_004231.3	+	7	128501532	128502374	37	Hypomethylated DMR	1	0	0	0.47693	0.63225	-0.155315	2.31e-15
STEAP1B	NM_001164460	NM_001164460.1	-	7	22540275	22540772	41	Hypomethylated DMR	1	0	0	0.37007	0.52777	-0.157701	3.42e-13
STK31	NR_048542	NR_048542.1	+	7	23749075	23749608	17	Hypomethylated DMR	1	0	0	0.55512	0.7129	-0.157782	4.47e-06
PPIA	NM_021130	NM_021130.4	+	7	44834905	44835311	26	Hypomethylated DMR	1	0	0	0.51753	0.67533	-0.157795	7.08e-10
ARL4A	NM_212460	NM_212460.3	+	7	12724365	12725520	62	Hypomethylated DMR	1	0	0	0.33613	0.49672	-0.160591	1.14e-23
TFPI2	NM_001271003	NM_001271003.1	-	7	93520566	93520733	14	Hypomethylated DMR	1	0	1	0.51219	0.6728	-0.160605	8.99e-07
GPR146	NM_138445	NM_138445.3	+	7	1093253	1094187	66	Hypomethylated DMR	1	0	1	0.46694	0.62862	-0.161672	1.43e-24
ADAP1	NM_001284309	NM_001284309.1	-	7	986291	986598	25	Hypomethylated DMR	1	0	1	0.33722	0.49952	-0.162298	6.29e-09
MRPS24	NM_032014	NM_032014.2	-	7	43909759	43910040	15	Hypomethylated DMR	1	0	1	0.27672	0.43931	-0.162586	8.59e-09
GRB10	NM_001001550	NM_001001550.2	-	7	50772788	50772998	10	Hypomethylated DMR	1	1	1	0.55275	0.71607	-0.163322	1.12e-06
MINDY4	NM_032222	NM_032222.2	+	7	30809616	30810548	43	Hypomethylated DMR	1	0	1	0.43323	0.59719	-0.163956	9.28e-19
CPA5	NM_001127441	NM_001127441.1	+	7	129984050	129984351	12	Hypomethylated DMR	1	0	0	0.45804	0.62217	-0.16413	8.28e-08
SVOPL	NM_001139456	NM_001139456.1	-	7	138363966	138364303	21	Hypomethylated DMR	1	0	0	0.49952	0.66605	-0.166533	4.22e-10
FAM220A	NM_001037163	NM_001037163.1	-	7	6387627	6387699	12	Hypomethylated DMR	1	0	1	0.50297	0.67301	-0.170039	9.55e-06
IMMP2L	NM_001244606	NM_001244606.1	-	7	111203025	111203281	25	Hypomethylated DMR	1	0	0	0.36705	0.53794	-0.17089	3.76e-11
UBE2H	NM_182697	NM_182697.2	-	7	129593275	129593580	17	Hypomethylated DMR	1	0	0	0.42869	0.60064	-0.171959	7.51e-08
CLDN4	NM_001305	NM_001305.4	+	7	73244567	73244837	14	Hypomethylated DMR	1	0	0	0.33321	0.50534	-0.172131	1.55e-07
ZNF117	NM_015852	NM_015852.3	-	7	64450572	64451170	17	Hypomethylated DMR	1	1	1	0.61932	0.79159	-0.172267	6.64e-09
CLIP2	NM_032421	NM_032421.2	+	7	73703070	73703118	10	Hypomethylated DMR	1	0	0	0.28956	0.47266	-0.183104	7.91e-08
KDELR2	NM_001100603	NM_001100603.1	-	7	6524766	6525102	15	Hypomethylated DMR	1	0	0	0.49298	0.67685	-0.183873	2.39e-06
ADAP1	NM_001284308	NM_001284308.1	-	7	995220	995553	15	Hypomethylated DMR	1	0	0	0.47964	0.66696	-0.187315	2.98e-08
MTERF1	NM_001301134	NM_001301134.1	-	7	91510659	91510999	18	Hypomethylated DMR	1	0	0	0.47652	0.66841	-0.191891	2.8e-09
CLDN4	NM_001305	NM_001305.4	+	7	73245866	73246019	17	Hypomethylated DMR	1	1	0	0.26083	0.45652	-0.195689	7.08e-11
PLEKHA2	NM_021623	NM_021623.1	+	8	38757920	38757976	11	Hypermethylated DMR	1	0	0	0.53403	0.36449	0.169541	1.08e-06
CCN4	NM_003882	NM_003882.3	+	8	134203434	134203660	10	Hypermethylated DMR	1	1	1	0.58168	0.42339	0.158291	2.3e-05
C8orf82	NM_001001795	NM_001001795.1	-	8	145755156	145755395	10	Hypermethylated DMR	1	1	0	0.42628	0.26828	0.158003	0.00053231
HTRA4	NM_153692	NM_153692.3	+	8	38831543	38831703	10	Hypermethylated DMR	1	1	0	0.36253	0.20655	0.15598	6.21e-06
ABRA	NM_139166	NM_139166.4	-	8	107783387	107783526	13	Hypermethylated DMR	1	0	0	0.88038	0.73249	0.14789	7.17e-06
ENPP2	NM_001040092	NM_001040092.2	-	8	120651583	120651850	16	Hypermethylated DMR	1	0	1	0.31358	0.16687	0.146712	3.98e-10
LY96	NM_015364	NM_015364.4	+	8	74903760	74904036	18	Hypermethylated DMR	1	1	1	0.49008	0.34692	0.143154	9.98e-10
TACC1	NM_001146216	NM_001146216.2	+	8	38585601	38586120	32	Hypermethylated DMR	1	1	0	0.31268	0.17303	0.139644	2.33e-09
GPR20	NM_005293	NM_005293.2	-	8	142376468	142377039	25	Hypermethylated DMR	1	0	1	0.57545	0.43685	0.138595	2.25e-07
GPR20	NM_005293	NM_005293.2	-	8	142376468	142377039	25	Hypermethylated DMR	1	0	1	0.57545	0.43685	0.138595	2.25e-07
PLAT	NM_000930	NM_000930.4	-	8	42063463	42065004	52	Hypermethylated DMR	1	0	1	0.54395	0.40564	0.138308	2.87e-18
DPYS	NM_001385	NM_001385.2	-	8	105478616	105478694	12	Hypermethylated DMR	1	0	1	0.5464	0.40864	0.137763	4.06e-05
PENK	NM_001135690	NM_001135690.2	-	8	57359675	57359911	22	Hypermethylated DMR	1	0	1	0.4445	0.3075	0.137001	7.29e-09
CCN4	NM_003882	NM_003882.3	+	8	134203843	134204602	19	Hypermethylated DMR	1	0	1	0.63168	0.49601	0.135662	3.11e-07
NEFM	NM_005382	NM_005382.2	+	8	24770909	24771016	11	Hypermethylated DMR	1	0	0	0.34317	0.20772	0.135453	6.01e-06
ANK1	NM_020477	NM_020477.2	-	8	41655341	41655642	17	Hypermethylated DMR	1	0	1	0.39958	0.26705	0.132527	1.1e-07
PENK	NM_001135690	NM_001135690.2	-	8	57358884	57359084	22	Hypermethylated DMR	1	1	1	0.30664	0.17443	0.132205	4.92e-07
SPIDR	NM_001282919	NM_001282919.1	+	8	48172648	48173036	15	Hypermethylated DMR	1	0	0	0.73448	0.60463	0.129844	0.0023041
TACC1	NM_001330521	NM_001330521.1	+	8	38586285	38586403	10	Hypermethylated DMR	1	0	1	0.44918	0.32154	0.127635	0.0077368
GATA4	NM_001308093	NM_001308093.1	+	8	11565527	11565674	10	Hypermethylated DMR	1	1	1	0.35981	0.23226	0.127549	0.0054207
GATA4	NM_001308093	NM_001308093.1	+	8	11565527	11565674	10	Hypermethylated DMR	1	1	1	0.35981	0.23226	0.127549	0.0054207
PTK2B	NM_173175	NM_173175.2	+	8	27184011	27184673	19	Hypermethylated DMR	1	0	1	0.33215	0.20476	0.127391	1.82e-07
ATAD2	NM_014109	NM_014109.3	-	8	124409253	124409435	17	Hypermethylated DMR	1	0	0	0.55244	0.42574	0.126699	8.28e-07
NUDT18	NM_024815	NM_024815.3	-	8	21965977	21966193	12	Hypermethylated DMR	1	0	1	0.60569	0.47933	0.126363	0.00030315
PTP4A3	NM_032611	NM_032611.2	+	8	142432184	142432327	10	Hypermethylated DMR	1	1	0	0.65493	0.52969	0.125246	0.00016533
PTP4A3	NM_032611	NM_032611.2	+	8	142432184	142432327	10	Hypermethylated DMR	1	1	0	0.65493	0.52969	0.125246	0.00016533
ASAP1	NM_001247996	NM_001247996.1	-	8	131454861	131455048	12	Hypermethylated DMR	1	0	1	0.38493	0.26222	0.122704	2.88e-05
MTUS1	NM_020749	NM_020749.4	-	8	17554729	17555303	22	Hypermethylated DMR	1	1	1	0.41246	0.28981	0.122644	1.79e-07
TRAPPC9	NM_031466	NM_031466.7	-	8	141468720	141468901	10	Hypermethylated DMR	1	0	0	0.46196	0.33957	0.122387	0.008877
CYP7B1	NM_004820	NM_004820.4	-	8	65711587	65711703	12	Hypermethylated DMR	1	0	0	0.43646	0.31472	0.121742	0.0011318
NKX2-6	NM_001136271	NM_001136271.2	-	8	23564686	23564810	10	Hypermethylated DMR	1	0	0	0.35019	0.22859	0.121599	0.00045704
STK3	NM_001256312	NM_001256312.1	-	8	99955499	99955695	17	Hypermethylated DMR	1	0	0	0.30391	0.18289	0.121022	2.98e-08
SOX7	NM_031439	NM_031439.3	-	8	10588741	10588943	14	Hypermethylated DMR	1	0	0	0.28119	0.16182	0.119375	0.00013905
SOX7	NM_031439	NM_031439.3	-	8	10588741	10588943	14	Hypermethylated DMR	1	0	0	0.28119	0.16182	0.119375	0.00013905
FDFT1	NM_001287749	NM_001287749.1	+	8	11665230	11665498	15	Hypermethylated DMR	1	1	1	0.47428	0.35521	0.119073	0.00053823
FDFT1	NM_001287749	NM_001287749.1	+	8	11665230	11665498	15	Hypermethylated DMR	1	1	1	0.47428	0.35521	0.119073	0.00053823
PLEKHA2	NM_021623	NM_021623.1	+	8	38758111	38758280	15	Hypermethylated DMR	1	0	0	0.54087	0.42261	0.118261	0.00012095
PLAT	NM_033011	NM_033011.3	-	8	42065613	42066229	24	Hypermethylated DMR	1	0	0	0.68226	0.5657	0.116555	3.47e-07
NKX2-6	NM_001136271	NM_001136271.2	-	8	23563514	23563691	12	Hypermethylated DMR	1	0	1	0.40003	0.28437	0.115663	2.1e-05
MTUS1	NM_020749	NM_020749.4	-	8	17553869	17554402	15	Hypermethylated DMR	1	0	1	0.44092	0.32548	0.115438	0.0012558
GATA4	NM_001308093	NM_001308093.1	+	8	11565187	11565229	10	Hypermethylated DMR	1	0	1	0.3254	0.21021	0.115181	3.01e-05
GATA4	NM_001308093	NM_001308093.1	+	8	11565187	11565229	10	Hypermethylated DMR	1	0	1	0.3254	0.21021	0.115181	3.01e-05
DUSP4	NM_057158	NM_057158.3	-	8	29205441	29205556	16	Hypermethylated DMR	1	1	1	0.36822	0.25475	0.113471	0.00044649
HEY1	NM_001282851	NM_001282851.1	-	8	80678372	80679169	29	Hypermethylated DMR	1	1	1	0.50491	0.39242	0.112489	1.74e-09
IMPA1	NM_001144879	NM_001144879.1	-	8	82599130	82599248	14	Hypermethylated DMR	1	0	0	0.83772	0.72617	0.111552	0.00086173
SLC39A4	NM_017767	NM_017767.2	-	8	145640517	145640946	10	Hypermethylated DMR	1	1	1	0.68095	0.56992	0.111028	0.010796
SLC39A4	NM_017767	NM_017767.2	-	8	145640517	145640946	10	Hypermethylated DMR	1	1	1	0.68095	0.56992	0.111028	0.010796
ADRA1A	NR_136343	NR_136343.1	-	8	26723064	26723183	14	Hypermethylated DMR	1	1	1	0.27952	0.16931	0.11021	0.00031057
ADGRA2	NM_032777	NM_032777.9	+	8	37653851	37654015	14	Hypermethylated DMR	1	0	0	0.35078	0.24128	0.109497	0.0015398
NKX2-6	NM_001136271	NM_001136271.2	-	8	23563789	23564221	12	Hypermethylated DMR	1	1	1	0.2854	0.17606	0.109344	6.22e-06
GATA4	NM_001308094	NM_001308094.1	+	8	11534806	11535214	14	Hypermethylated DMR	1	0	1	0.59001	0.4809	0.109115	0.00025141
GATA4	NM_001308094	NM_001308094.1	+	8	11534806	11535214	14	Hypermethylated DMR	1	0	1	0.59001	0.4809	0.109115	0.00025141
PRDM14	NM_024504	NM_024504.3	-	8	70984425	70984595	15	Hypermethylated DMR	1	0	0	0.21735	0.10911	0.108239	1.54e-05
TSPYL5	NM_033512	NM_033512.2	-	8	98290361	98290506	10	Hypermethylated DMR	1	0	1	0.3325	0.22491	0.107594	0.0044998
ALKAL1	NM_207413	NM_207413.3	-	8	53478837	53479042	10	Hypermethylated DMR	1	0	0	0.38196	0.27475	0.107207	0.0051334
NEFM	NM_001105541	NM_001105541.1	+	8	24772971	24773204	17	Hypermethylated DMR	1	1	1	0.20398	0.097227	0.106751	4.74e-05
DLGAP2	NR_073397	NR_073397.1	+	8	686594	686792	10	Hypermethylated DMR	1	0	0	0.42063	0.31403	0.106601	0.0032079
DLGAP2	NR_073397	NR_073397.1	+	8	686594	686792	10	Hypermethylated DMR	1	0	0	0.42063	0.31403	0.106601	0.0032079
DLGAP2	NR_073397	NR_073397.1	+	8	686594	686792	10	Hypermethylated DMR	1	0	0	0.42063	0.31403	0.106601	0.0032079
DLGAP2	NR_073397	NR_073397.1	+	8	686594	686792	10	Hypermethylated DMR	1	0	0	0.42063	0.31403	0.106601	0.0032079
DLGAP2	NR_073397	NR_073397.1	+	8	686594	686792	10	Hypermethylated DMR	1	0	0	0.42063	0.31403	0.106601	0.0032079
EPHX2	NM_001256483	NM_001256483.1	+	8	27347372	27348081	19	Hypermethylated DMR	1	0	0	0.51917	0.41273	0.106433	0.0006937
STK3	NM_001256312	NM_001256312.1	-	8	99954821	99954915	12	Hypermethylated DMR	1	0	0	0.24461	0.13912	0.105489	0.0032208
RGS22	NM_001286692	NM_001286692.1	-	8	101118576	101118630	10	Hypermethylated DMR	1	0	0	0.19685	0.091554	0.105295	0.0016392
MTDH	NM_178812	NM_178812.3	+	8	98655401	98655497	12	Hypermethylated DMR	1	0	0	0.34863	0.24347	0.10516	0.0025909
CCN4	NM_001204870	NM_001204870.1	+	8	134203272	134203410	14	Hypermethylated DMR	1	1	0	0.42149	0.31667	0.104822	0.035617
BLK	NM_001715	NM_001715.2	+	8	11351582	11351771	10	Hypermethylated DMR	1	1	0	0.64285	0.53822	0.104636	0.005394
BLK	NM_001715	NM_001715.2	+	8	11351582	11351771	10	Hypermethylated DMR	1	1	0	0.64285	0.53822	0.104636	0.005394
SLA	NM_006748	NM_006748.3	-	8	134071526	134072279	17	Hypermethylated DMR	1	0	1	0.75001	0.64579	0.104219	7.59e-08
NKX2-6	NM_001136271	NM_001136271.2	-	8	23562881	23563422	44	Hypermethylated DMR	1	0	1	0.31978	0.21605	0.103726	3.55e-09
GATA4	NM_001308094	NM_001308094.1	+	8	11533771	11534487	22	Hypermethylated DMR	1	1	0	0.54344	0.4401	0.103341	6.03e-06
GATA4	NM_001308094	NM_001308094.1	+	8	11533771	11534487	22	Hypermethylated DMR	1	1	0	0.54344	0.4401	0.103341	6.03e-06
ADGRB1	NM_001702	NM_001702.2	+	8	143544788	143544972	10	Hypermethylated DMR	1	0	0	0.66214	0.55899	0.103147	0.010134
LEPROTL1	NM_015344	NM_015344.2	+	8	29952117	29952291	12	Hypermethylated DMR	1	0	0	0.60098	0.49807	0.102914	0.00020232
GPAT4	NM_178819	NM_178819.3	+	8	41435010	41435178	10	Hypermethylated DMR	1	0	1	0.40296	0.30054	0.102421	0.012096
CPA6	NM_020361	NM_020361.4	-	8	68658236	68658898	25	Hypermethylated DMR	1	1	1	0.44516	0.34277	0.102384	2.89e-05
KBTBD11	NM_014867	NM_014867.2	+	8	1922863	1923119	19	Hypermethylated DMR	1	0	1	0.27069	0.16954	0.101151	4.92e-07
KBTBD11	NM_014867	NM_014867.2	+	8	1922863	1923119	19	Hypermethylated DMR	1	0	1	0.27069	0.16954	0.101151	4.92e-07
POLB	NM_002690	NM_002690.2	+	8	42196851	42197118	10	Hypomethylated DMR	1	0	1	0.58104	0.68112	-0.100078	0.0031419
CYP11B2	NM_000498	NM_000498.3	-	8	143998281	143998409	10	Hypomethylated DMR	1	0	1	0.53767	0.63825	-0.100578	0.0047083
PLEC	NM_201378	NM_201378.3	-	8	145048509	145048768	14	Hypomethylated DMR	1	0	1	0.45657	0.55744	-0.10087	0.0077659
SLC45A4	NM_001286646	NM_001286646.1	-	8	142265541	142265740	10	Hypomethylated DMR	1	0	1	0.66089	0.76203	-0.101139	0.0070319
FBXO16	NM_172366	NM_172366.3	-	8	28346929	28347464	15	Hypomethylated DMR	1	0	1	0.48462	0.58589	-0.101276	0.0014841
LY6K	NM_001160355	NM_001160355.1	+	8	143781089	143781345	20	Hypomethylated DMR	1	0	0	0.17682	0.27822	-0.101397	3.07e-05
VPS13B	NR_047582	NR_047582.1	+	8	100026405	100026492	10	Hypomethylated DMR	1	0	1	0.3423	0.44399	-0.101695	0.017544
CHRAC1	NR_040712	NR_040712.1	+	8	141522929	141524247	49	Hypomethylated DMR	1	0	1	0.64349	0.74721	-0.103719	4.27e-10
PARP10	NR_134234	NR_134234.1	-	8	145061020	145061291	10	Hypomethylated DMR	1	0	0	0.56892	0.67416	-0.105242	0.022022
ELP3	NM_001284222	NM_001284222.1	+	8	27948711	27948928	12	Hypomethylated DMR	1	0	1	0.5182	0.62395	-0.105756	0.0070127
SPAG1	NM_172218	NM_172218.2	+	8	101169537	101170019	24	Hypomethylated DMR	1	0	0	0.44899	0.55489	-0.105894	0.00032928
DERL1	NM_001330601	NM_001330601.1	-	8	124055291	124055722	28	Hypomethylated DMR	1	0	0	0.54142	0.64731	-0.105895	1.25e-06
MRPS28	NM_014018	NM_014018.2	-	8	80943120	80943977	20	Hypomethylated DMR	1	0	0	0.47141	0.57739	-0.10598	4.2e-06
FAM83A	NM_032899	NM_032899.6	+	8	124192322	124192838	17	Hypomethylated DMR	1	1	1	0.70742	0.81381	-0.106391	0.0006865
DCSTAMP	NM_030788	NM_030788.3	+	8	105352406	105352485	10	Hypomethylated DMR	1	0	1	0.25121	0.35798	-0.106769	0.0005539
DMTN	NM_001978	NM_001978.4	+	8	21916824	21916975	10	Hypomethylated DMR	1	1	1	0.32559	0.43331	-0.107717	0.0003713
ANKRD46	NM_001270377	NM_001270377.1	-	8	101572501	101572577	10	Hypomethylated DMR	1	0	0	0.37575	0.48372	-0.107968	0.0070801
GPIHBP1	NM_001301772	NM_001301772.1	+	8	144294129	144294231	10	Hypomethylated DMR	1	0	0	0.65452	0.7632	-0.108682	0.00035704
RP1L1	NM_178857	NM_178857.5	-	8	10512253	10512564	17	Hypomethylated DMR	1	1	1	0.4654	0.57434	-0.108945	0.0020432
DEFB1	NM_005218	NM_005218.3	-	8	6735471	6735957	17	Hypomethylated DMR	1	1	0	0.27611	0.38535	-0.109244	7.06e-05
DEFB1	NM_005218	NM_005218.3	-	8	6735471	6735957	17	Hypomethylated DMR	1	1	0	0.27611	0.38535	-0.109244	7.06e-05
DLC1	NM_001348081	NM_001348081.1	-	8	13461101	13461430	10	Hypomethylated DMR	1	0	1	0.52907	0.63872	-0.109647	0.048495
DLC1	NM_001348081	NM_001348081.1	-	8	13461101	13461430	10	Hypomethylated DMR	1	0	1	0.52907	0.63872	-0.109647	0.048495
PSCA	NM_005672	NM_005672.4	+	8	143761142	143761504	14	Hypomethylated DMR	1	0	1	0.55921	0.66922	-0.110014	0.0012328
FSBP	NM_001256141	NM_001256141.1	-	8	95449946	95450694	11	Hypomethylated DMR	1	0	1	0.56396	0.67514	-0.111189	0.0028969
RNF19A	NM_001280539	NM_001280539.1	-	8	101348103	101348467	23	Hypomethylated DMR	1	1	1	0.30178	0.41308	-0.1113	5.85e-07
MAPK15	NM_139021	NM_139021.2	+	8	144799435	144799912	21	Hypomethylated DMR	1	1	1	0.37085	0.48277	-0.11192	3.23e-06
MAPK15	NM_139021	NM_139021.2	+	8	144799435	144799912	21	Hypomethylated DMR	1	1	1	0.37085	0.48277	-0.11192	3.23e-06
ATP6V1B2	NM_001693	NM_001693.3	+	8	20053984	20054048	10	Hypomethylated DMR	1	0	0	0.41895	0.53088	-0.111924	0.0010637
[truncated: 2,628 more rows]

## Sheet: Supplementary Table 5
Supplementary Table 5: Motif analysis of hypermethylated differentially methylated regions between Pm and Pn tumours in the ECCC sequencing cohort
Transcription factor	Motif database	Consensus motif	p value	Log₁₀(p value)	ChIP-seq
WT1	Homer	MCTCCCMCRCAB	1.00E-69	-159	Kidney-WT1-ChIP-Seq(GSE90016)
ETV1	Homer	AACCGGAAGT	1.00E-36	-84.07	GIST48-ETV1-ChIP-Seq(GSE22441)
ETS1	Homer	ACAGGAAGTG	1.00E-36	-83.01	Jurkat-ETS1-ChIP-Seq(GSE17954)
ERG	Homer	ACAGGAAGTG	1.00E-31	-72.89	VCaP-ERG-ChIP-Seq(GSE14097)
ETV2	Homer	NNAYTTCCTGHN	1.00E-29	-68.65	ES-ER71-ChIP-Seq(GSE59402)
CDX4	Homer	NGYCATAAAWCH	1.00E-28	-66.7	ZebrafishEmbryos-Cdx4.Myc-ChIP-Seq(GSE48254)
EGR1	Homer	TGCGTGGGYG	1.00E-28	-66.26	K562-Egr1-ChIP-Seq(GSE32465)
HOXA11	Homer	TTTTATGGCM	1.00E-27	-62.32	ChickenMSG-Hoxa11.Flag-ChIP-Seq(GSE86088)
ETV4	Homer	ACCGGAAGTG	1.00E-26	-61.56	HepG2-ETV4-ChIP-Seq(ENCODE)
HOXD11	Homer	VGCCATAAAA	1.00E-25	-59.63	ChickenMSG-Hoxd11.Flag-ChIP-Seq(GSE86088)
HOXB13	Homer	TTTTATKRGG	1.00E-25	-58.32	ProstateTumor-HOXB13-ChIP-Seq(GSE56288)
ETS1-DISTAL	Homer	MACAGGAAGT	1.00E-24	-57.32	CD4+-PolII-ChIP-Seq(Barski_et_al.)
HOXD13	Homer	NCYAATAAAA	1.00E-23	-54.28	ChickenMSG-Hoxd13.Flag-ChIP-Seq(GSE86088)
MEF2C	Homer	DCYAAAAATAGM	1.00E-23	-54.14	GM12878-Mef2c-ChIP-Seq(GSE32465)
NF1	Homer	CYTGGCABNSTGCCAR	1.00E-23	-53.46	LNCAP-NF1-ChIP-Seq(Unpublished)
GABPA	Homer	RACCGGAAGT	1.00E-23	-53.37	Jurkat-GABPa-ChIP-Seq(GSE17954)
SMAD4	Homer	VBSYGTCTGG	1.00E-22	-52.51	ESC-SMAD4-ChIP-Seq(GSE29422)
CDX2	Homer	GYMATAAAAH	1.00E-21	-50.05	mES-Cdx2-ChIP-Seq(GSE14586)
FLI1	Homer	NRYTTCCGGH	1.00E-21	-49.01	CD8-FLI-ChIP-Seq(GSE20898)
MEF2B	Homer	GCTATTTTTGGM	1.00E-21	-48.96	HEK293-Mef2b.V5-ChIP-Seq(GSE67450)
TCF4	Homer	SMCATCTGKH	1.00E-21	-48.56	SHSY5Y-TCF4-ChIP-Seq(GSE96915)
ATOH1	Homer	VNRVCAGCTGGY	1.00E-20	-46.26	Cerebellum-Atoh1-ChIP-Seq(GSE22111)
HOXC9	Homer	GGCCATAAATCA	1.00E-18	-42.29	Ainv15-Hoxc9-ChIP-Seq(GSE21812)
EGR2	Homer	NGCGTGGGCGGR	1.00E-18	-41.95	Thymocytes-Egr2-ChIP-Seq(GSE34254)
NEUROG2	Homer	ACCATCTGTT	1.00E-18	-41.84	Fibroblast-NeuroG2-ChIP-Seq(GSE75910)
TWIST2	Homer	MCAGCTGBYH	1.00E-18	-41.8	Myoblast-Twist2.Ty1-ChIP-Seq(GSE127998)
MEF2A	Homer	CYAAAAATAG	1.00E-17	-40.69	HL1-Mef2a.biotin-ChIP-Seq(GSE21529)
HOXA13	Homer	CYHATAAAAN	1.00E-17	-39.85	ChickenMSG-Hoxa13.Flag-ChIP-Seq(GSE86088)
IRF2	Homer	GAAASYGAAASY	1.00E-16	-38.09	Erythroblas-IRF2-ChIP-Seq(GSE36985)
SMAD3	Homer	TWGTCTGV	1.00E-16	-37.88	NPC-Smad3-ChIP-Seq(GSE36673)
RUNX1	Homer	AAACCACARM	1.00E-16	-37.31	Jurkat-RUNX1-ChIP-Seq(GSE29180)
OLIG2	Homer	RCCATMTGTT	1.00E-15	-35.88	Neuron-Olig2-ChIP-Seq(GSE30882)
RUNX2	Homer	NWAACCACADNN	1.00E-15	-35.73	PCa-RUNX2-ChIP-Seq(GSE33889)
MEF2D	Homer	GCTATTTTTAGC	1.00E-15	-34.58	Retina-Mef2d-ChIP-Seq(GSE61391)
NF1-HALFSITE	Homer	YTGCCAAG	1.00E-14	-34.47	LNCaP-NF1-ChIP-Seq(Unpublished)
GATA1	Homer	SAGATAAGRV	1.00E-14	-34.4	K562-GATA1-ChIP-Seq(GSE18829)
NEUROD1	Homer	GCCATCTGTT	1.00E-14	-33.66	Islet-NeuroD1-ChIP-Seq(GSE30298)
BHLHA15	Homer	NAMCAGCTGK	1.00E-14	-33.51	NIH3T3-BHLHB8.HA-ChIP-Seq(GSE119782)
GATA6	Homer	YCTTATCTBN	1.00E-14	-33.19	HUG1N-GATA6-ChIP-Seq(GSE51936)
EWS:ERG-FUSION	Homer	ATTTCCTGTN	1.00E-14	-32.88	CADO_ES1-EWS:ERG-ChIP-Seq(SRA014231)
PITX1:EBOX	Homer	YTAATTRAWWCCAGATGT	1.00E-14	-32.78	Hindlimb-Pitx1-ChIP-Seq(GSE41591)
PBX2	Homer	RTGATTKATRGN	1.00E-14	-32.54	K562-PBX2-ChIP-Seq(Encode)
ETS:RUNX	Homer	RCAGGATGTGGT	1.00E-14	-32.48	Jurkat-RUNX1-ChIP-Seq(GSE17954)
GATA2	Homer	BBCTTATCTS	1.00E-13	-31.17	K562-GATA2-ChIP-Seq(GSE18829)
SMAD2	Homer	CTGTCTGG	1.00E-13	-30.23	ES-SMAD2-ChIP-Seq(GSE29422)
ISRE	Homer	AGTTTCASTTTC	1.00E-12	-29.58	ThioMac-LPS-Expression(GSE23622)
RUNX	Homer	SAAACCACAG	1.00E-12	-28.5	HPC7-Runx1-ChIP-Seq(GSE22178)
EWS:FLI1-FUSION	Homer	VACAGGAAAT	1.00E-12	-27.92	SK_N_MC-EWS:FLI1-ChIP-Seq(SRA014231)
BMAL1	Homer	GNCACGTG	1.00E-12	-27.89	Liver-Bmal1-ChIP-Seq(GSE39860)
TCF21	Homer	NAACAGCTGG	1.00E-11	-27.56	ArterySmoothMuscle-Tcf21-ChIP-Seq(GSE61369)
PU.1	Homer	AGAGGAAGTG	1.00E-11	-27.07	ThioMac-PU.1-ChIP-Seq(GSE21512)
IRF3	Homer	AGTTTCAKTTTC	1.00E-11	-26.71	BMDM-Irf3-ChIP-Seq(GSE67343)
SCL	Homer	AVCAGCTG	1.00E-11	-26.53	HPC7-Scl-ChIP-Seq(GSE13511)
ELF4	Homer	ACTTCCKGKT	1.00E-11	-26.17	BMDM-Elf4-ChIP-Seq(GSE88699)
EHF	Homer	AVCAGGAAGT	1.00E-11	-25.81	LoVo-EHF-ChIP-Seq(GSE49402)
MNT	Homer	DGCACACGTG	1.00E-11	-25.69	HepG2-MNT-ChIP-Seq(Encode)
HAND2	Homer	TGACANARRCCAGRC	1.00E-10	-24.47	Mesoderm-Hand2-ChIP-Seq(GSE61475)
LEF1	Homer	CCTTTGATST	1.00E-10	-24.25	H1-LEF1-ChIP-Seq(GSE64758)
IRF1	Homer	GAAAGTGAAAGT	1.00E-10	-23.79	PBMC-IRF1-ChIP-Seq(GSE43036)
RUNX-AML	Homer	GCTGTGGTTW	1.00E-09	-23	CD4+-PolII-ChIP-Seq(Barski_et_al.)
IRF8	Homer	GRAASTGAAAST	1.00E-09	-22.73	BMDM-IRF8-ChIP-Seq(GSE77884)
ZNF263	Homer	CVGTSCTCCC	1.00E-09	-22.35	K562-Znf263-ChIP-Seq(GSE31477)
C-MYC	Homer	VVCCACGTGG	1.00E-09	-22.23	mES-cMyc-ChIP-Seq(GSE11431)
GATA3	Homer	AGATAASR	1.00E-09	-22.21	iTreg-Gata3-ChIP-Seq(GSE20898)
HOXD10	Homer	GGCMATGAAA	1.00E-09	-22.19	ChickenMSG-Hoxd10.Flag-ChIP-Seq(GSE86088)
C-MYC	Homer	VCCACGTG	1.00E-09	-21.72	LNCAP-cMyc-ChIP-Seq(Unpublished)
NPAS	Homer	NVCACGTG	1.00E-09	-21.62	Liver-NPAS-ChIP-Seq(GSE39860)
STAT4	Homer	NYTTCCWGGAAR	1.00E-09	-21.23	CD4-Stat4-ChIP-Seq(GSE22104)
GATA4	Homer	NBWGATAAGR	1.00E-09	-20.73	Heart-Gata4-ChIP-Seq(GSE35151)
AP4	Homer	NAHCAGCTGD	1.00E-08	-20.72	AML-Tfap4-ChIP-Seq(GSE45738)
CLOCK	Homer	GHCACGTG	1.00E-08	-20.48	Liver-Clock-ChIP-Seq(GSE39860)
HIF-1B	Homer	RTACGTGC	1.00E-08	-20.33	T47D-HIF1b-ChIP-Seq(GSE59937)
ARNT:AHR	Homer	TBGCACGCAA	1.00E-08	-20.19	MCF7-Arnt-ChIP-Seq(Lo_et_al.)
UNKNOWN	Homer	SSCMATWAAA	1.00E-08	-19.46	Limb-p300-ChIP-Seq
BZIP:IRF	Homer	NAGTTTCABTHTGACTNW	1.00E-08	-19.25	Th17-BatF-ChIP-Seq(GSE39756)
ELF3	Homer	ANCAGGAAGT	1.00E-08	-18.68	PDAC-ELF3-ChIP-Seq(GSE64557)
USF1	Homer	SGTCACGTGR	1.00E-07	-18.17	GM12878-Usf1-ChIP-Seq(GSE32465)
NPAS4	Homer	NHRTCACGACDN	1.00E-07	-17.99	Neuron-Npas4-ChIP-Seq(GSE127793)
PDX1	Homer	YCATYAATCA	1.00E-07	-17.96	Islet-Pdx1-ChIP-Seq(SRA008281)
ELK4	Homer	NRYTTCCGGY	1.00E-07	-17.77	Hela-Elk4-ChIP-Seq(GSE31477)
TRPS1	Homer	AGATAAGANN	1.00E-07	-17.56	MCF7-TRPS1-ChIP-Seq(GSE107013)
KLF14	Homer	RGKGGGCGKGGC	1.00E-07	-17.34	HEK293-KLF14.GFP-ChIP-Seq(GSE58341)
TCFL2	Homer	ACWTCAAAGG	1.00E-07	-17.27	K562-TCF7L2-ChIP-Seq(GSE29196)
N-MYC	Homer	VRCCACGTGG	1.00E-07	-17.18	mES-nMyc-ChIP-Seq(GSE11431)
IRF4	Homer	ACTGAAACCA	1.00E-07	-17.13	GM12878-IRF4-ChIP-Seq(GSE32465)
ELF5	Homer	ACVAGGAAGT	1.00E-07	-16.62	T47D-ELF5-ChIP-Seq(GSE30407)
MAX	Homer	RCCACGTGGYYN	1.00E-06	-15.96	K562-Max-ChIP-Seq(GSE31477)
PAX8	Homer	GTCATGCHTGRCTGS	1.00E-06	-15.79	Thyroid-Pax8-ChIP-Seq(GSE26938)
BHLHE41	Homer	KCACGTGMCN	1.00E-06	-15.62	proB-Bhlhe41-ChIP-Seq(GSE93764)
TCF7	Homer	CTTTGATGTGSB	1.00E-06	-15.31	GM12878-TCF7-ChIP-Seq(Encode)
ASCL1	Homer	NNVVCAGCTGBN	1.00E-06	-15.31	NeuralTubes-Ascl1-ChIP-Seq(GSE55840)
FOXK2	Homer	SCHTGTTTACAT	1.00E-06	-15.28	U2OS-FOXK2-ChIP-Seq(E-MTAB-2204)
FRA1	Homer	NNATGASTCATH	1.00E-06	-15.11	BT549-Fra1-ChIP-Seq(GSE46166)
PU.1:IRF8	Homer	GGAAGTGAAAST	1.00E-06	-15.04	pDC-Irf8-ChIP-Seq(GSE66899)
SPDEF	Homer	ASWTCCTGBT	1.00E-06	-14.73	VCaP-SPDEF-ChIP-Seq(SRA014231)
COUP-TFII	Homer	AGRGGTCA	1.00E-06	-14.01	Artia-Nr2f2-ChIP-Seq(GSE46497)
ELF1	Homer	AVCCGGAAGT	1.00E-05	-13.76	Jurkat-ELF1-ChIP-Seq(SRA014231)
EAR2	Homer	NRBCARRGGTCA	1.00E-05	-13.69	K562-NR2F6-ChIP-Seq(Encode)
ERE	Homer	VAGGTCACNSTGACC	1.00E-05	-13.27	MCF7-ERa-ChIP-Seq(Unpublished)
ELK1	Homer	HACTTCCGGY	1.00E-05	-13.19	Hela-Elk1-ChIP-Seq(GSE31477)
CHR	Homer	SRGTTTCAAA	1.00E-05	-13.16	Hela-CellCycle-Expression
AP-1	Homer	VTGACTCATC	1.00E-05	-13.12	ThioMac-PU.1-ChIP-Seq(GSE21512)
ZBTB18	Homer	AACATCTGGA	1.00E-05	-13.05	HEK293-ZBTB18.GFP-ChIP-Seq(GSE58341)
ATF3	Homer	DATGASTCATHN	1.00E-05	-13.05	GBM-ATF3-ChIP-Seq(GSE33912)
GATA:SCL	Homer	CRGCTGBNGNSNNSAGATAA	1.00E-05	-12.98	Ter119-SCL-ChIP-Seq(GSE18720)
PU.1-IRF	Homer	MGGAAGTGAAAC	1.00E-05	-12.86	Bcell-PU.1-ChIP-Seq(GSE21512)
PRDM1	Homer	ACTTTCACTTTC	1.00E-05	-12.85	Hela-PRDM1-ChIP-Seq(GSE31477)
MAFA	Homer	TGCTGACTCA	1.00E-05	-12.75	Islet-MafA-ChIP-Seq(GSE30298)
ETS	Homer	AACCGGAAGT	1.00E-05	-12.3	Promoter
NF1:FOXA1	Homer	WNTGTTTRYTTTGGCA	1.00E-05	-12.11	LNCAP-FOXA1-ChIP-Seq(GSE27824)
TATA-BOX	Homer	CCTTTTAWAGSC	1.00E-05	-12.11	Promoter
FOXA1	Homer	WAAGTAAACA	1.00E-05	-11.9	LNCAP-FOXA1-ChIP-Seq(GSE27824)
LHX2	Homer	TAATTAGN	1.00E-05	-11.79	HFSC-Lhx2-ChIP-Seq(GSE48068)
LHX9	Homer	NGCTAATTAG	1.00E-04	-11.47	Hct116-LHX9.V5-ChIP-Seq(GSE116822)
BATF	Homer	DATGASTCAT	1.00E-04	-11.42	Th17-BATF-ChIP-Seq(GSE39756)
LHX3	Homer	ADBTAATTAR	1.00E-04	-11.19	Neuron-Lhx3-ChIP-Seq(GSE31456)
FRA2	Homer	GGATGACTCATC	1.00E-04	-11.19	Striatum-Fra2-ChIP-Seq(GSE43429)
FOXA1	Homer	WAAGTAAACA	1.00E-04	-11.14	MCF7-FOXA1-ChIP-Seq(GSE26831)
X-BOX	Homer	GGTTGCCATGGCAA	1.00E-04	-10.81	NPC-H3K4me1-ChIP-Seq(GSE16256)
FOS	Homer	NDATGASTCAYN	1.00E-04	-10.64	TSC-Fos-ChIP-Seq(GSE110950)
FOXO3	Homer	DGTAAACA	1.00E-04	-10.59	U2OS-Foxo3-ChIP-Seq(E-MTAB-2701)
PTF1A	Homer	ACAGCTGTTN	1.00E-04	-10.56	Panc1-Ptf1a-ChIP-Seq(GSE47459)
FOXK1	Homer	NVWTGTTTAC	1.00E-04	-10.53	HEK293-FOXK1-ChIP-Seq(GSE51673)
MEIS1	Homer	VGCTGWCAVB	1.00E-04	-10.45	MastCells-Meis1-ChIP-Seq(GSE48085)
SREBP2	Homer	CGGTCACSCCAC	1.00E-04	-10.36	HepG2-Srebp2-ChIP-Seq(GSE31477)
FOXF1	Homer	WWATRTAAACAN	1.00E-04	-10.36	Lung-Foxf1-ChIP-Seq(GSE77951)
LHX1	Homer	NNYTAATTAR	1.00E-04	-10.32	EmbryoCarcinoma-Lhx1-ChIP-Seq(GSE70957)
FOXM1	Homer	TRTTTACTTW	1.00E-04	-10.22	MCF7-FOXM1-ChIP-Seq(GSE72977)
IRF:BATF	Homer	CTTTCANTATGACTV	1.00E-04	-9.979	pDC-Irf8-ChIP-Seq(GSE66899)
MYOD	Homer	RRCAGCTGYTSY	1.00E-04	-9.949	Myotube-MyoD-ChIP-Seq(GSE21614)
MYF5	Homer	BAACAGCTGT	1.00E-04	-9.745	GM-Myf5-ChIP-Seq(GSE24852)
DUXBL	Homer	TAAYCYAATCAA	1.00E-04	-9.731	NIH3T3-Duxbl.HA-ChIP-Seq(GSE119782)
BHLHE40	Homer	KCACGTGMCN	1.00E-04	-9.56	HepG2-BHLHE40-ChIP-Seq(GSE31477)
FOXA2	Homer	CYTGTTTACWYW	1.00E-04	-9.223	Liver-Foxa2-ChIP-Seq(GSE25694)
NFAT	Homer	ATTTTCCATT	0.001	-9.081	Jurkat-NFATC1-ChIP-Seq(Jolma_et_al.)
FOXL2	Homer	WWTRTAAACAVG	0.001	-8.967	Ovary-FoxL2-ChIP-Seq(GSE60858)
JUNB	Homer	RATGASTCAT	0.001	-8.85	DendriticCells-Junb-ChIP-Seq(GSE36099)
FOXA1:AR	Homer	AGTAAACAAAAAAGAACAND	0.001	-8.657	LNCAP-AR-ChIP-Seq(GSE27824)
STAT3+IL21	Homer	SVYTTCCNGGAARB	0.001	-8.637	CD4-Stat3-ChIP-Seq(GSE19198)
TCF3	Homer	ASWTCAAAGG	0.001	-8.441	mES-Tcf3-ChIP-Seq(GSE11724)
NFAT:AP1	Homer	SARTGGAAAAWRTGAGTCAB	0.001	-8.36	Jurkat-NFATC1-ChIP-Seq(Jolma_et_al.)
RFX1	Homer	KGTTGCCATGGCAA	0.001	-8.201	NPC-H3K4me1-ChIP-Seq(GSE16256)
EBF2	Homer	NABTCCCWDGGGAVH	0.001	-7.764	BrownAdipose-EBF2-ChIP-Seq(GSE97114)
HOXA1	Homer	TGATKGATGR	0.001	-7.755	mES-Hoxa1-ChIP-Seq(SRP084292)
HOXD12	Homer	HDGYAATGAAAN	0.001	-7.705	ChickenMSG-Hoxd12.Flag-ChIP-Seq(GSE86088)
EBF	Homer	DGTCCCYRGGGA	0.001	-7.608	proBcell-EBF-ChIP-Seq(GSE21978)
SREBP1A	Homer	RTCACSCCAY	0.001	-7.59	HepG2-Srebp1a-ChIP-Seq(GSE31477)
HOXA2	Homer	GYCATCMATCAT	0.001	-7.338	mES-Hoxa2-ChIP-Seq(Donaldson_et_al.)
KLF10	Homer	GGGGGTGTGTCC	0.001	-7.338	HEK293-KLF10.GFP-ChIP-Seq(GSE58341)
GATA3	Homer	AGATSTNDNNDSAGATAASN	0.001	-7.133	iTreg-Gata3-ChIP-Seq(GSE20898)
EN1	Homer	NDCTAATTAS	0.001	-7.118	SUM149-EN1-ChIP-Seq(GSE120957)
RBPJ1	Homer	HTTTCCCASG	0.001	-7.115	Panc1-Rbpj1-ChIP-Seq(GSE47459)
GLI3	Homer	CGTGGGTGGTCC	0.001	-7.097	Limb-GLI3-ChIP-Chip(GSE11077)
STAT6	Homer	ABTTCYYRRGAA	0.001	-6.988	CD4-Stat6-ChIP-Seq(GSE22104)
GLI2	Homer	YSTGGGTGGTCT	0.01	-6.831	GM2-Gli2-ChIP-Chip(GSE112702)
RORGT	Homer	AAYTAGGTCA	0.01	-6.719	EL4-RORgt.Flag-ChIP-Seq(GSE56019)
TCF12	Homer	VCAGCTGYTG	0.01	-6.702	GM12878-Tcf12-ChIP-Seq(GSE32465)
ESRRB	Homer	KTGACCTTGA	0.01	-6.67	mES-Esrrb-ChIP-Seq(GSE11431)
EBNA1	Homer	GGYAGCAYDTGCTDCCCNNN	0.01	-6.489	Raji-EBNA1-ChIP-Seq(GSE30709)
TGIF2	Homer	TGTCANYT	0.01	-6.467	mES-Tgif2-ChIP-Seq(GSE55404)
HEB	Homer	VCAGCTGBNN	0.01	-6.455	mES-Heb-ChIP-Seq(GSE53233)
HOXB4	Homer	TGATTRATGGCY	0.01	-6.283	ES-Hoxb4-ChIP-Seq(GSE34014)
RFX	Homer	CGGTTGCCATGGCAAC	0.01	-6.228	K562-RFX3-ChIP-Seq(SRA012198)
RFX6	Homer	TGTTKCCTAGCAACM	0.01	-6.226	Min6b1-Rfx6.HA-ChIP-Seq(GSE62844)
ZNF341	Homer	GGAACAGCCG	0.01	-6	EBV-ZNF341-ChIP-Seq(GSE113194)
NFKB-P65	Homer	WGGGGATTTCCC	0.01	-5.992	GM12787-p65-ChIP-Seq(GSE19485)
SP5	Homer	RGKGGGCGGAGC	0.01	-5.975	mES-Sp5.Flag-ChIP-Seq(GSE72989)
RORG	Homer	WAABTAGGTCAV	0.01	-5.826	Liver-Rorc-ChIP-Seq(GSE101115)
MYOG	Homer	AACAGCTG	0.01	-5.82	C2C12-MyoG-ChIP-Seq(GSE36024)
COUP-TFII	Homer	GKBCARAGGTCA	0.01	-5.789	K562-NR2F1-ChIP-Seq(Encode)
FOXO1	Homer	CTGTTTAC	0.01	-5.73	RAW-Foxo1-ChIP-Seq(Fan_et_al.)
ZFP281	Homer	CCCCTCCCCCAC	0.01	-5.685	ES-Zfp281-ChIP-Seq(GSE81042)
PR	Homer	VAGRACAKNCTGTBC	0.01	-5.684	T47D-PR-ChIP-Seq(GSE31130)
HOXA9	Homer	RGCAATNAAA	0.01	-5.672	ChickenMSG-Hoxa9.Flag-ChIP-Seq(GSE86088)
GFI1B	Homer	MAATCACTGC	0.01	-5.659	HPC7-Gfi1b-ChIP-Seq(GSE22178)
HIF2A	Homer	GCACGTACCC	0.01	-5.56	785_O-HIF2a-ChIP-Seq(GSE34871)
TGIF1	Homer	YTGWCADY	0.01	-5.474	mES-Tgif1-ChIP-Seq(GSE55404)
NR5A2	Homer	BTCAAGGTCA	0.01	-5.456	Pancreas-LRH1-ChIP-Seq(GSE34295)
STAT6	Homer	TTCCKNAGAA	0.01	-5.373	Macrophage-Stat6-ChIP-Seq(GSE38377)
MAFF	Homer	HWWGTCAGCAWWTTT	0.01	-5.153	HepG2-MafF-ChIP-Seq(GSE31477)
DUX4	Homer	NWTAAYCYAATCAWN	0.01	-5.143	Myoblasts-DUX4.V5-ChIP-Seq(GSE75791)
BMYB	Homer	NHAACBGYYV	0.01	-5.066	Hela-BMYB-ChIP-Seq(GSE27030)
FOXP1	Homer	NYYTGTTTACHN	0.01	-4.926	H9-FOXP1-ChIP-Seq(GSE31006)
FOSL2	Homer	NATGASTCABNN	0.01	-4.83	3T3L1-Fosl2-ChIP-Seq(GSE56872)
PAX7	Homer	TAATCAATTA	0.01	-4.795	Myoblast-Pax7-ChIP-Seq(GSE25064)
USF2	Homer	GTCACGTGGT	0.01	-4.776	C2C12-Usf2-ChIP-Seq(GSE36030)
RAR:RXR	Homer	RGGTCADNNAGAGGTCAV	0.01	-4.765	ES-RAR-ChIP-Seq(GSE56893)
ZSCAN22	Homer	SMCAGTCWGAKGGAGGAGGC	0.01	-4.666	HEK293-ZSCAN22.GFP-ChIP-Seq(GSE58341)
NFKB-P50,P52	Homer	GGGGGAATCCCC	0.01	-4.617	Monocyte-p50-ChIP-Chip(Schreiber_et_al.)
Pn, non-metastatic primary tumour; Pm, metastatic primary tumour.
P-values for motif enrichment were generated using HOMER (v4.11) and are derived from its built-in hypergeometric test. A p-value < 0.05 was considered statistically significant.

## Sheet: Supplementary Table 6
Supplementary Table 6: Spearman correlation of methylation and expression in downregulated genes with promoter hypermethylation in Pm tumours
Symbol	Spearman ρ	p value
PKDCC	-0.8901	3.40787605173413e-07
RAMP1	-0.863404	5.83126783142672e-07
ASB2	-0.850056	7.09100101018893e-07
TBC1D10C	-0.74416	5.30140136650596e-06
PRF1	-0.725028	1.08796095120388e-05
IL12RB1	-0.718799	1.37670260833286e-05
RUNX3	-0.717019	1.4719878198985e-05
TRAF1	-0.709455	1.95147052111523e-05
PARP15	-0.680534	5.44262936218184e-05
ZAP70	-0.662736	9.7557624940136e-05
LCK	-0.652503	0.000134260831560082
PTPN7	-0.651168	0.000139853695046726
CD6	-0.650723	0.000141763285612857
CD79A	-0.64857	0.00010607530712904
CD5	-0.648498	0.000151661708605651
CD3D	-0.643453	0.000125196434799055
ITGAL	-0.643159	0.000177953367655126
TBX21	-0.63782	0.000208193627950602
RASAL3	-0.626251	0.000289710482527736
PSTPIP1	-0.604894	0.000516219473465328
TMC8	-0.591991	0.000718244929771828
TRAF3IP3	-0.586652	0.000820270199790287
POU2AF1	-0.584872	0.000856989030207468
IL21R	-0.577595	0.000831022451418836
CD247	-0.576418	0.00105175994939377
CD7	-0.569299	0.00124473280029252
CD3E	-0.568409	0.00127090253585469
SIT1	-0.563578	0.00118253494988248
APOL3	-0.56307	0.00143824096685013
NKG7	-0.5604	0.00152888940729152
TIGIT	-0.553281	0.00179538271533888
CORO1A	-0.534594	0.00269567428072398
IL2RB	-0.534594	0.00269567428072398
LAG3	-0.5297	0.00298792506685707
EOMES	-0.523471	0.00339925653697549
C16orf54	-0.522581	0.00346183873752762
ZBP1	-0.518131	0.00378991062249341
VAMP5	-0.515907	0.00396377601314643
RHOH	-0.511012	0.00437066008398391
SLA	-0.49099	0.00643224615815239
CCL4	-0.483871	0.00734294908036698
ICOS	-0.405829	0.0260740607066492
LST1	-0.403337	0.0279286572728934
P values and correlation coefficients were determined by Spearman correlation test. Statistical significance was defined as a two-tailed p value < 0.05.

## Sheet: Supplementary Table 7
Supplementary Table 7: Univariable logistic regression analysis of metastasis in ECCC
Variables	Univariable
	Odds Ratio (95%CI)	p value
Age (years)	1.04 (0.95-1.13)	0.448
Tumor size (cm)	1.13 (0.83-1.52)	0.444
TIL density (%)	0.93 (0.88-0.98)	0.006
TLS
Negative	1.00 (Reference)
Positive	0.13 (0.01-1.18)	0.07
LVSI
Negative	1.00 (Reference)
Positive	2.46 (0.39-15.6)	0.34
Myometrial invasion
No or ≤1/2	1.00 (Reference)
>1/2	3.50 (0.73-16.85)	0.118
Molecular subtypes
MMRd	1.00 (Reference)
p53abn	2.29 (0.32-16.51)	0.413
NSMP	2.00 (0.27-14.70)	0.496
CD247 (chr1:167486793-167487079)	61.36 (1.09-3467.93)	0.046
CD3D (chr11:118213674-118214151)	2936.85 (4.53-1906178.66)	0.016
CD3E (chr11:118175631-118175970)	1067.94 (2.58-1083176.57)	0.025
LCK (chr1:32717043-32717343)	112530.94 (49.00-258457610.35)	0.003
ZAP70 (chr2:98329690-98330062)	7323.53 (9.63-5567890.80)	0.009
ICOS (chr2:204801412-204801674)	625.65 (2.21-177225.69)	0.025
RHOH (chr4:40198207-40198487)	680.87 (1.96-236747.25)	0.029
TIL, tumour-infiltrating lymphocytes; TLS, tertiary lymphoid structures, lymphovascular space invasion; MMRd, mismatch repair-deficient; p53abn, p53 abnormal; NSMP, no specific molecular profile.
P values were derived from univariable logistic regression analysis. Results are presented as odds ratios (OR) with 95% confidence intervals (95% CI). A two-tailed p-value < 0.05 was considered statistically significant.
